# Supplementary material for: Comprehensive clinical profiling of the Gauting locoregional lung adenocarcinoma donors
Source: Cancer Med. 2019 Feb 25;8(4):1486–99. doi: 10.1002/cam4.2031 (PMC6488114; doi:10.1002/cam4.2031)
Supplement: Supplementary file 2 [file CAM4-8-1486-s002.xlsx]

## Sheet: GLAD cohort
																										IV
										% predicted	% predicted		% predicted	% predicted	nd	T4		IIIb	> 150	nd						IIIb
				pack-years	years			Liter	Liter			%			IV	T3		IIIa	121-150	LLL	Other					IIIa																					years		years
	years		smoker	> 60	> 20	m	Kg	nd	nd	nd	nd	nd	nd	nd	III	T2b	N3	IIb	91-120	LUL	Solid					IIb																					> 10		> 10
	> 65		Current	31-60	11-20	> 1.80	> 100	> 3	> 3	> 80	> 80	> 80	> 80	> 80	II	T2a	N2	IIa	61-90	RLL	Papillary					IIa																					5-10		5-10
	45-65	Female	Ex	1-30	1-10	1.60-1.80	80-100	2-3	2-3	50-80	50-80	50-80	50-80	50-80	I	T1b	N1	Ib	31-60	RML	Acinar	Yes	Yes	Yes	Yes	Ib	Yes	Yes	Yes	Yes	Yes	Yes	Yes	Yes	Yes	Yes	Yes	Yes	Yes	Yes	Yes	Yes	Yes	Yes	Yes	Yes	2-5	Yes	2-5
	< 45	Male	Never	0	0	< 1.60	< 80	< 2	< 2	< 50	< 50	< 50	< 50	< 50	0	T1a	N0	Ia	0-30	RUL	Lepidic	No	No	No	No	Ia	No	No	No	No	No	No	No	No	No	No	No	No	No	No	No	No	No	No	No	No	0-2	No	0-2
GLAD1	59	0	1	20	25	180	134	3.3	2.7	70.2	76.3	81.8182	80	126	0	1	0	1	0	5	1	0	0	0	0	1	0	0	0	0	0	0	0	0	0	0	0	0	0	0	0	0	0	0	0	0	691	0	691
GLAD2	83	0	2	40	0	169	58	2.9	1.8	86.5	76.9	62.069	62	67	2	2	0	1	6	5	1	0	0	0	0	1	0	0	0	0	0	0	0	0	0	0	0	0	0	0	0	0	0	0	0	0	288	0	288
GLAD3	60	1	0	0	-	176	70	3.5	2.8	100	100	80	83	92	0	1	0	1	0	3	1	0	0	0	0	1	0	0	0	0	0	0	0	0	0	0	0	0	0	0	0	0	0	0	0	0	13	0	13
GLAD4	59	1	0	0	-	162	66	3.1	2.3	106.8	97.7	74.1935	85	87	0	1	0	1	8	1	1	0	0	0	0	1	0	0	0	0	0	0	0	0	0	0	0	0	0	0	0	0	0	0	0	0	692	0	692
GLAD5	67	1	1	40	6	156	83	2.44	1.21	102	64	49.5902	62	66	2	2	0	1	31	-	1	0	0	0	0	1	0	0	0	0	0	0	0	0	0	0	1	1	0	0	1	0	0	0	0	0	2061	0	1953
GLAD6	71	1	1	40	2	162	63	2.9	2.2	112.7	106.2	75.8621	81	89	0	2	0	1	0	1	1	0	0	0	0	1	0	0	0	0	0	0	0	0	0	0	0	0	0	0	0	0	0	0	0	0	559	0	559
GLAD7	71	1	1	60	6	165	61	2.8	2.2	112	103.8	78.5714	61	53	0	2	0	1	0	-	1	0	0	0	0	1	0	0	0	0	0	0	0	0	0	0	0	0	0	0	0	0	0	0	0	0	852	0	852
GLAD8	55	0	0	0	-	179	107	5.2	4.3	109	117	82.6923	102	113	0	1	0	1	1	1	2	0	0	0	0	1	0	0	0	0	0	0	0	0	0	0	0	0	0	0	0	0	0	0	0	0	251	0	251
GLAD9	78	0	1	10	6	176	80	3.3	2.5	84.4	89.3	75.7576	68	92	0	1	0	1	22	-	2	1	1	0	0	1	0	0	0	0	0	0	0	0	0	0	0	0	0	0	1	0	0	0	0	0	6	0	0
GLAD10	63	0	1	20	6	173	108	3.9	3	86.9	90.2	76.9231	52	69	0	1	0	1	0	1	2	0	0	0	0	1	0	0	0	0	0	0	0	0	0	0	0	0	0	0	0	0	0	0	0	0	634	0	634
GLAD11	66	0	1	40	6	177	82	3.7	2.7	69.2	68.5	72.973	58	76	0	2	0	1	80	-	2	1	0	1	0	7	1	0	1	0	0	0	0	0	0	0	0	0	0	0	0	1	0	0	0	0	486	1	0
GLAD12	61	0	1	40	11	172	72	4.4	2.8	107.5	88.4	63.6364	71	74	1	2	0	1	54	1	2	0	0	0	0	1	0	0	0	0	0	0	0	0	0	0	0	0	0	0	0	0	0	0	0	0	600	0	600
GLAD13	77	0	1	40	2	172	91	3.1	2.2	98	95	70.9677	71	102	0	2	0	1	0	-	2	0	0	0	0	1	1	0	1	0	0	0	0	0	0	0	0	0	0	0	0	0	0	0	0	0	706	0	706
GLAD14	48	0	1	40	1	168	62	4.1	3.5	95	105	85.3659	87	95	0	2	0	1	0	1	2	0	0	0	0	1	0	0	0	0	0	0	0	0	0	0	0	0	0	0	0	0	0	0	0	0	2015	0	2015
GLAD15	69	0	1	60	0.5	178	75	4.4	3.2	103	101	72.7273	66	67	0	1	0	1	0	-	2	1	0	0	1	7	1	0	1	0	0	0	0	0	0	0	0	0	0	0	0	0	1	0	1	0	399	1	0
GLAD16	74	0	1	60	6	166	74	2.14	1.26	65	51	58.8785	54	63	2	1	0	1	0	5	2	0	0	0	0	1	1	0	1	0	0	0	0	0	0	0	1	0	0	1	0	0	0	0	1	0	246	1	62
GLAD17	79	0	1	60	11	162	61	2.7	2.1	89.1	94.8	77.7778	50	71	0	2	0	1	21	4	2	0	0	0	0	1	0	0	0	0	0	0	0	0	0	0	1	1	0	0	1	0	0	0	0	0	491	0	393
GLAD18	74	0	2	5	0	174	91	4.3	3.6	109.5	127.9	83.7209	80	86	0	1	0	1	0	1	2	0	0	0	0	1	0	0	0	0	0	0	0	0	0	0	0	0	0	0	0	0	0	0	0	0	1505	0	1505
GLAD19	58	0	2	40	0	175	100	4.2	3.3	93.4	96.1	78.5714	78	90	0	2	0	1	0	2	2	0	0	0	0	1	0	0	0	0	0	0	0	0	0	0	0	0	0	0	0	0	0	0	0	0	396	0	396
GLAD20	55	0	2	40	0	185	81	4.4	2.9	87.1	75	65.9091	80	100	2	1	0	1	0	5	2	0	0	0	0	1	0	0	0	0	0	0	0	0	0	0	0	0	0	0	0	0	0	0	0	0	2212	0	2212
GLAD21	64	0	2	60	0	164	50	3.6	2.9	101	105.8	80.5556	46	52	0	1	0	1	0	4	2	0	0	0	0	1	0	0	0	0	0	0	0	0	0	0	0	0	0	0	0	0	0	0	0	0	1033	0	1033
GLAD22	50	0	2	60	0	178	79	4.2	2.2	68	59	52.381	59	76	2	2	0	1	0	1	2	0	0	0	0	1	0	0	0	0	0	0	0	0	0	0	0	0	0	0	0	0	0	0	0	0	2126	0	2126
GLAD23	71	0	2	70	0	175	90	3.4	2.5	84.7	83.7	73.5294	84	104	0	2	0	1	0	1	2	0	0	0	0	1	0	0	0	0	0	0	0	0	0	0	1	1	0	0	1	0	0	0	0	0	689	1	689
GLAD24	69	0	2	70	0	166	72	3.1	1.7	88.1	63.4	54.8387	52	51	2	1	0	1	0	-	2	0	0	0	0	1	0	0	0	0	0	0	0	0	0	0	0	0	0	0	0	0	0	0	0	0	108	0	108
GLAD25	67	0	2	70	0	174	82	3.8	2.9	89.1	90.7	76.3158	83	102	0	1	0	1	0	4	2	0	0	0	0	1	1	0	1	0	0	0	0	0	0	0	0	0	0	0	0	0	0	0	0	0	499	0	499
GLAD26	78	0	2	70	0	183	95	3.3	2.4	75	77	72.7273	53	76	0	2	0	1	0	4	2	0	0	0	0	1	0	0	0	0	0	0	0	0	0	0	0	0	0	0	0	0	0	0	0	0	893	0	893
GLAD27	58	0	2	70	0	171	136	1.98	1.97	72	62	99.4949	71	116	0	1	0	1	0	1	2	0	0	0	0	1	0	0	0	0	0	0	0	0	0	0	0	0	0	0	0	0	0	0	0	0	1897	0	1897
GLAD28	67	1	0	0	-	162	96	2.3	1.6	85	77	69.5652	86	113	2	1	0	1	0	4	2	0	0	0	0	1	1	0	0	1	0	0	0	0	0	0	0	0	0	0	0	0	0	0	0	0	11	0	11
GLAD29	78	1	0	0	-	158	69	1.9	1.5	86.8	85.7	78.9474	75	90	0	2	0	1	0	5	2	0	0	0	0	1	1	0	0	1	0	0	0	0	0	0	0	0	0	0	0	0	0	0	0	0	13	0	13
GLAD30	70	1	0	0	-	170	75	3.4	2.5	114.6	104.9	73.5294	71	71	0	1	0	1	0	-	2	0	0	0	0	1	0	0	0	0	0	0	0	0	0	0	0	0	0	0	0	0	0	0	0	0	202	0	202
GLAD31	77	1	0	0	-	165	63	2.1	1.7	83.4	87.9	80.9524	82	100	0	1	0	1	0	1	2	0	0	0	0	1	0	0	0	0	0	0	0	0	0	0	0	0	0	0	0	0	0	0	0	0	261	0	261
GLAD32	63	1	0	0	-	162	87	3.2	2.5	116.3	112.4	78.125	72	80	0	1	0	1	0	1	2	0	0	0	0	1	0	0	0	0	0	0	0	0	0	0	0	0	0	0	0	0	0	0	0	0	601	0	601
GLAD33	85	1	0	0	-	168	69	2.5	1.3	98.9	61.6	52	39	49	2	1	0	1	0	-	2	0	0	0	0	1	0	0	0	0	0	0	0	0	0	0	0	0	0	0	0	0	0	0	0	0	699	0	699
GLAD34	83	1	0	0	-	161	62	2.5	1.8	122.1	107.1	72	74	82	0	2	0	1	0	1	2	0	0	0	0	1	0	0	0	0	0	0	0	0	0	0	0	0	0	0	0	0	0	0	0	0	775	0	775
GLAD35	81	1	0	0	-	166	78	2.9	2.3	116.4	115.8	79.3103	69	76	0	2	0	1	0	4	2	0	0	0	0	1	0	0	0	0	0	0	0	0	0	0	0	0	0	0	0	0	0	0	0	0	1455	0	1455
GLAD36	65	1	0	0	-	159	61	2.8	2.5	117.7	135.9	89.2857	91	89	0	1	0	1	0	3	2	0	0	0	0	1	0	0	0	0	0	0	0	0	0	0	0	0	0	0	0	0	0	0	0	0	1505	0	1505
GLAD37	79	1	1	40	25	157	75	2.4	1.7	110	105	70.8333	75	77	0	2	0	1	0	1	2	0	0	0	0	1	0	0	0	0	0	0	0	0	0	0	0	0	0	0	0	0	0	0	0	0	468	0	468
GLAD38	63	1	1	40	6	154	74	3.1	2.3	128.4	117.8	74.1935	81	80	0	1	0	1	0	3	2	0	0	0	0	1	0	0	0	0	0	0	0	0	0	0	0	0	0	0	0	0	0	0	0	0	1020	0	1020
GLAD39	67	1	1	60	6	154	68	2.3	1.7	100	89.3	73.913	71	80	0	1	0	1	0	2	2	0	0	0	0	1	1	0	0	1	0	0	0	0	0	0	0	0	0	0	0	0	0	0	0	0	224	0	224
GLAD40	67	1	2	20	0	161	47	2.6	2.1	100.7	101.4	80.7692	74	83	0	1	0	1	0	3	2	0	0	0	0	1	0	0	0	0	0	0	0	0	0	0	0	0	0	0	0	0	0	0	0	0	1096	0	1096
GLAD41	60	1	2	40	0	154	49	1.88	1.12	77	56	59.5745	32	34	2	2	0	1	51	5	2	0	0	0	0	1	1	0	1	1	0	0	0	0	0	0	1	1	0	0	1	0	0	0	0	0	1686	1	1362
GLAD42	74	1	2	40	0	167	62	3.8	3	138.4	135.6	78.9474	69	64	0	1	0	1	0	5	2	0	0	0	0	1	1	0	1	1	0	0	0	0	0	0	1	1	0	0	1	0	0	0	0	0	748	0	449
GLAD43	63	1	2	40	0	166	60	3.8	2.8	130	115.4	73.6842	78	63	0	2	0	1	0	1	2	0	0	0	0	1	0	0	0	0	0	0	0	0	0	0	0	0	0	0	0	0	0	0	0	0	335	0	335
GLAD44	55	1	2	40	0	158	57	3.1	2.6	111	116	83.871	68	71	0	1	0	1	0	1	2	0	0	0	0	1	0	0	0	0	0	0	0	0	0	0	0	0	0	0	0	0	0	0	0	0	1649	0	1649
GLAD45	70	1	2	50	0	-	-	2.9	2.3	125	115	79.3103	-	-	0	2	0	1	0	5	2	0	0	0	0	1	0	0	0	0	0	0	0	0	0	0	0	0	0	0	0	0	0	0	0	0	40	0	40
GLAD46	69	1	2	60	0	160	44	2.3	1.8	82.9	82.1	78.2609	49	51	0	1	0	1	14	5	2	1	0	0	0	1	0	0	0	0	0	0	0	0	0	0	0	0	0	0	1	0	0	0	0	0	872	0	0
GLAD47	65	1	2	60	0	163	62	3.2	2.1	99	76	65.625	65	62	2	1	0	1	0	3	2	0	0	0	0	1	0	0	0	0	0	0	0	0	0	0	0	0	0	0	0	0	0	0	0	0	511	0	511
GLAD48	69	1	2	60	0	160	61	2.3	1.6	88.6	79.3	69.5652	46	53	2	1	0	1	0	4	2	0	0	0	0	1	0	0	0	0	0	0	0	0	0	0	0	0	0	0	0	0	0	0	0	0	1518	0	1518
GLAD49	68	0	1	10	25	173	77	4.1	2.8	101	93.3	68.2927	100	112	1	2	0	1	0	-	3	1	0	1	1	7	1	0	1	1	0	0	0	0	0	0	0	0	0	0	0	1	1	0	0	1	986	1	0
GLAD50	53	0	1	60	2	166	80	4.3	2.8	107.1	100.1	65.1163	73	78	1	1	0	1	0	4	3	0	0	0	0	1	0	0	0	0	0	0	0	0	0	0	0	0	0	0	0	0	0	0	0	0	570	0	570
GLAD51	69	0	1	60	2	178	91	3.9	1.69	92	53	43.3333	54	74	2	2	0	1	0	-	3	0	0	0	0	1	0	0	0	0	0	0	0	0	0	0	0	0	0	0	0	0	0	0	0	0	806	0	806
GLAD52	59	0	2	60	0	174	79	3.24	2.5	78	76	77.1605	86	83	0	1	0	1	0	1	3	0	0	0	0	1	0	0	0	0	0	0	0	0	0	0	0	0	0	0	0	0	0	0	0	0	307	0	307
GLAD53	57	0	2	60	0	177	102	4.1	2.6	89	77	63.4146	51	57	2	2	0	1	0	4	3	0	0	0	0	1	0	0	0	0	0	0	0	0	0	0	0	0	0	0	0	0	0	0	0	0	1944	0	1944
GLAD54	73	0	2	70	0	168	95	2.8	2	79	76	71.4286	64	87	0	1	0	1	0	-	3	0	0	0	0	1	0	0	0	0	0	0	0	0	0	0	0	0	0	0	0	0	0	0	0	0	1690	0	1690
GLAD55	67	1	0	0	-	-	-	2.3	1.8	95	85	78.2609	-	-	0	2	0	1	0	4	3	0	0	0	0	1	0	0	0	0	0	0	0	0	0	0	0	0	0	0	0	0	0	0	0	0	2670	0	2670
GLAD56	73	1	1	5	11	166	72	3.4	2.7	124.2	125.2	79.4118	82	81	0	2	0	1	0	3	3	0	0	0	0	1	0	0	0	0	0	0	0	0	0	0	1	1	0	0	1	0	0	0	0	0	2254	0	2156
GLAD57	55	1	1	5	25	160	85	3.5	3.1	123.9	130.1	88.5714	99	97	0	1	0	1	0	1	3	0	0	0	0	1	0	0	0	0	0	0	0	0	0	0	0	0	0	0	0	0	0	0	0	0	1088	0	1088
GLAD58	56	1	2	10	0	172	72	3.5	2.7	103.3	98.1	77.1429	67	65	0	1	0	1	0	1	3	0	0	0	0	1	0	0	0	0	0	0	0	0	0	0	0	0	0	0	0	0	0	0	0	0	2162	0	2162
GLAD59	67	1	2	20	0	157	75	1.9	2.3	117	122	121.053	69	73	0	2	0	1	0	5	3	0	0	0	0	1	0	0	0	0	0	0	0	0	0	0	0	0	0	0	0	0	0	0	0	0	2114	0	2114
GLAD60	58	1	2	40	0	162	72	3.3	2.1	115.1	87.5	63.6364	49	50	1	2	0	1	9	4	3	0	0	0	0	1	0	0	0	0	0	0	0	0	0	0	1	1	0	0	1	0	0	0	0	0	1426	0	1191
GLAD61	57	1	2	40	0	156	46	3.8	2.7	144.4	126.7	71.0526	69	60	0	2	0	1	0	4	3	0	0	0	0	1	0	0	0	0	0	0	0	0	0	0	0	0	0	0	0	0	0	0	0	0	134	0	134
GLAD62	72	1	2	40	0	168	90	2.8	1.8	96.9	79.7	64.2857	62	67	2	2	0	1	44	3	3	0	0	0	0	1	0	0	0	0	0	0	0	0	0	0	0	0	0	0	0	0	0	0	0	0	2308	0	2308
GLAD63	63	1	2	45	0	175	65	3.4	2.6	102.9	95.5	76.4706	63	58	0	2	0	1	0	3	3	0	0	0	0	1	1	0	1	0	0	0	0	0	0	0	1	0	0	1	0	0	1	0	0	0	1341	0	417
GLAD64	66	1	2	100	0	163	75	3.3	2.2	119.5	96.9	66.6667	64	57	1	2	0	1	0	5	3	0	0	0	0	1	0	0	0	0	0	0	0	0	0	0	0	0	0	0	0	0	0	0	0	0	2142	0	2142
GLAD65	75	0	0	0	-	167	62	2.6	1.8	76	70	69.2308	73	118	2	2	0	1	26	2	4	0	0	0	0	1	0	0	0	0	0	0	0	0	0	0	1	1	0	0	1	0	0	0	0	0	1281	1	1004
GLAD66	69	0	0	0	-	174	105	4.2	2.7	131.8	106.6	64.2857	111	112	1	1	0	1	0	-	4	0	0	0	0	1	0	0	0	0	0	0	0	0	0	0	0	0	0	0	0	0	0	0	0	0	161	0	161
GLAD67	59	0	1	40	6	180	108	4.4	2.8	92.4	78.7	63.6364	64	76	2	2	0	1	0	1	4	0	0	0	0	1	0	0	0	0	0	0	0	0	0	0	0	0	0	0	0	0	0	0	0	0	1391	0	1391
GLAD68	73	0	2	20	0	166	70	3.7	2.5	108.7	98.8	67.5676	55	66	1	2	0	1	0	4	4	0	0	0	0	1	0	0	0	0	0	0	0	0	0	0	0	0	0	0	0	0	0	0	0	0	1158	0	1158
GLAD69	48	0	2	40	0	181	74	4.3	3.7	84	94	86.0465	64	80	0	2	0	1	28	-	4	0	0	0	0	1	0	0	0	0	0	0	0	0	0	0	0	0	0	0	0	0	0	0	0	0	1708	0	1708
GLAD70	70	0	2	60	0	172	72	3.2	1.5	95.5	69.6	46.875	59	59	2	1	0	1	25	5	4	0	0	0	0	1	0	0	0	0	0	0	0	0	0	0	1	0	0	1	0	0	0	0	0	1	1647	1	1647
GLAD71	56	0	2	60	0	190	89	4.7	2.4	61.7	44.4	51.0638	56	70	3	2	0	1	0	4	4	0	0	0	0	1	1	0	0	1	0	0	0	0	0	0	0	0	0	0	0	0	0	0	0	0	12	0	12
GLAD72	81	0	2	60	0	171	95	3	2.3	84.2	89.7	76.6667	66	86	0	1	0	1	0	-	4	0	0	0	0	1	1	0	1	0	0	0	0	0	0	0	0	0	0	0	0	0	0	0	0	0	1063	0	1063
GLAD73	67	0	2	60	0	176	99	4.6	3.2	110.2	100.9	69.5652	65	64	1	2	0	1	15	1	4	0	0	0	0	1	0	0	0	0	0	0	0	0	0	0	0	0	0	0	0	0	0	0	0	0	1238	0	1238
GLAD74	74	1	0	0	-	162	78	2.6	2.1	105.4	106.4	80.7692	96	107	0	2	0	1	0	4	4	0	0	0	0	1	0	0	0	0	0	0	0	0	0	0	1	1	0	0	1	0	0	0	0	0	303	1	207
GLAD75	51	1	0	0	-	150	43	1.7	1.6	68.5	79.5	94.1176	73	95	0	1	0	1	0	-	4	0	0	0	0	1	0	0	0	0	0	0	0	0	0	0	1	1	0	0	1	0	0	0	0	0	1145	0	1001
GLAD76	65	1	1	40	0.5	169	60	2.7	1.8	90.2	71.3	66.6667	28	37	2	1	0	1	0	3	4	0	0	0	0	1	0	0	0	0	0	0	0	0	0	0	0	0	0	0	0	0	0	0	0	0	931	0	931
GLAD77	50	1	2	10	0	174	76	4.5	3.2	123.7	104.2	71.1111	95	81	0	1	0	1	0	5	4	1	0	0	0	1	0	0	0	0	0	0	0	0	0	0	1	1	0	0	1	0	0	0	0	0	2299	0	0
GLAD78	49	1	2	40	0	157	84	2.4	1.9	83.7	82	79.1667	56	65	0	2	0	1	0	1	4	1	0	1	0	7	1	0	1	0	0	0	0	0	0	0	0	0	0	0	0	1	0	0	0	0	318	0	30
GLAD79	65	1	2	40	0	168	79	3.1	2.5	103.5	103.3	80.6452	65	66	0	1	0	1	0	5	4	0	0	0	0	1	0	0	0	0	0	0	0	0	0	0	0	0	0	0	0	0	0	0	0	0	881	0	881
GLAD80	71	1	2	60	0	161	51	2.2	1.9	99.7	98.8	86.3636	66	76	0	2	0	1	123	4	4	0	0	0	0	1	0	0	0	0	0	0	0	0	0	0	0	0	0	0	0	0	0	0	0	0	707	0	707
GLAD81	48	1	2	60	0	168	75	3.1	2.6	91.3	91.1	83.871	67	69	0	2	0	1	0	4	4	0	0	0	0	1	0	0	0	0	0	0	0	0	0	0	0	0	0	0	0	0	0	0	0	0	1454	0	1454
GLAD82	49	1	2	40	0	154	63	3.4	2.8	123.7	125.9	82.3529	99	88	0	2	0	1	0	4	0	0	0	0	0	1	0	0	0	0	0	0	0	0	0	0	1	1	0	0	1	0	0	0	0	0	1539	0	833
GLAD83	69	1	2	70	0	161	47	2.7	1.6	104.4	80.7	59.2593	47	44	1	3	0	2	0	-	1	0	0	0	0	2	1	0	1	0	0	0	0	0	0	0	1	1	0	0	1	0	0	0	0	0	417	0	400
GLAD84	64	0	0	0	-	192	105	6.5	4.6	123.5	117	70.7692	100	83	0	3	0	2	0	5	2	0	0	0	0	2	0	0	0	0	0	0	0	0	0	0	0	0	0	0	0	0	0	0	0	0	1305	0	1305
GLAD85	74	0	0	0	-	175	76	4.1	3.3	103	115	80.4878	80	85	0	3	0	2	7	5	2	0	0	0	0	2	1	0	1	1	0	0	0	0	0	0	0	0	0	0	0	0	0	0	0	0	1677	0	1461
GLAD86	56	0	0	0	-	184	95	3.77	2.66	75	70	70.557	87	123	0	3	0	2	19	1	2	0	0	0	0	2	0	0	0	0	0	0	0	0	0	0	0	0	0	0	0	0	0	0	0	0	1812	0	1812
GLAD87	83	0	1	5	25	176	82	3.8	2.7	102.6	103.1	71.0526	73	84	0	3	0	2	0	3	2	0	0	0	0	2	0	0	0	0	0	0	0	0	0	0	0	0	0	0	0	0	0	0	0	0	243	0	243
GLAD88	77	0	1	10	10	174	90	2.7	1.9	70.6	71.2	70.3704	73	94	0	3	0	2	0	-	2	0	0	0	0	2	0	0	0	0	0	0	0	0	0	0	1	0	1	1	0	1	0	0	1	0	965	0	723
GLAD89	70	0	1	10	25	-	-	-	-	75	75	-	66	-	0	3	0	2	17	5	2	0	0	0	0	2	1	0	1	1	0	0	0	0	0	0	1	1	0	0	1	0	0	0	0	0	2720	0	2532
GLAD90	79	0	1	10	25	174	75	3.5	2.6	81.4	77.1	74.2857	64	84	0	3	0	2	34	1	2	0	0	0	0	2	0	0	0	0	0	0	0	0	0	0	0	0	0	0	0	0	0	0	0	0	595	0	595
GLAD91	74	0	1	15	5	159	74	1.8	1.5	62.9	67.4	83.3333	72	98	0	3	0	2	0	-	2	0	0	0	0	2	0	0	0	0	0	0	0	0	0	0	0	0	0	0	0	0	0	0	0	0	14	0	14
GLAD92	78	0	1	40	25	167	73	2.3	1.3	67.8	51.9	56.5217	50	77	2	3	0	2	21	4	2	0	0	0	0	2	0	0	0	0	0	0	0	0	0	0	0	0	0	0	0	0	0	0	0	0	107	0	107
GLAD93	76	0	2	5	0	177	74	5.3	2.8	131.4	96.1	52.8302	68	63	1	3	0	2	0	5	2	0	0	0	0	2	0	0	0	0	0	0	0	0	0	0	1	1	0	0	1	0	0	0	0	0	381	1	256
GLAD94	67	0	2	10	0	178	72	2.8	1.9	64	58.3	67.8571	25	34	2	3	0	2	62	4	2	0	0	0	0	2	0	0	0	0	0	0	0	0	0	0	1	1	0	0	1	0	0	0	0	0	208	1	203
GLAD95	70	0	2	15	0	170	64	3.4	2.4	91	85	70.5882	55	70	0	3	0	2	31	1	2	0	0	0	0	2	0	0	0	0	0	0	0	0	0	0	0	0	0	0	0	0	0	0	0	0	9	0	9
GLAD96	80	0	2	40	0	164	90	3.1	2.1	99	93.5	67.7419	63	76	1	3	0	2	0	4	2	0	0	0	0	2	0	0	0	0	0	0	0	0	0	0	1	1	0	0	1	0	0	0	0	0	1017	1	1017
GLAD97	63	0	2	40	0	166	56	2.55	1.44	71	51	56.4706	31	80	2	3	0	2	0	3	2	0	0	0	0	2	0	0	0	0	0	0	0	0	0	0	0	0	0	0	0	0	0	0	0	0	313	0	313
GLAD98	65	0	2	60	0	179	58	3.2	2.1	72.3	61.8	65.625	64	79	2	3	0	2	10	1	2	0	0	0	0	2	0	0	0	0	0	0	0	0	0	0	0	0	0	0	0	0	0	0	0	0	599	0	599
GLAD99	61	0	2	60	0	172	74	4.5	3.1	109.4	99.3	68.8889	60	61	1	3	0	2	0	3	2	0	0	0	0	2	0	0	0	0	0	0	0	0	0	0	0	0	0	0	0	0	0	0	0	0	854	0	854
GLAD100	61	0	2	60	0	179	68	4.9	3.7	107	107.8	75.5102	76	75	0	3	0	2	14	5	2	0	0	0	0	2	0	0	0	0	0	0	0	0	0	0	0	0	0	0	0	0	0	0	0	0	1013	0	1013
GLAD101	69	0	2	60	0	163	66	3.9	2.7	117	109	69.2308	60	60	1	3	0	2	28	4	2	0	0	0	0	2	0	0	0	0	0	0	0	0	0	0	0	0	0	0	0	0	0	0	0	0	1704	0	1704
GLAD102	52	1	0	0	-	168	67	3.6	3.1	109	114.1	86.1111	100	101	0	3	0	2	25	1	2	0	0	0	0	2	0	0	0	0	0	0	0	0	0	0	0	0	0	0	0	0	0	0	0	0	730	0	730
GLAD103	71	1	0	0	-	174	77	2.5	1.7	79.5	66.6	68	66	100	2	3	0	2	0	2	2	0	0	0	0	2	1	0	1	0	0	0	0	0	0	0	0	0	0	0	0	0	0	0	0	0	1131	0	1131
GLAD104	75	1	0	0	-	166	70	1.9	1.4	72.4	64.8	73.6842	61	86	0	3	0	2	0	3	2	0	0	0	0	2	0	0	0	0	0	0	0	0	0	0	0	0	0	0	0	0	0	0	0	0	1190	0	1190
GLAD105	70	1	1	20	25	181	91	3.9	3	92.7	101	76.9231	104	108	0	3	0	2	0	1	2	0	0	0	0	2	0	0	0	0	0	0	0	0	0	0	0	0	0	0	0	0	0	0	0	0	12	0	12
GLAD106	53	1	1	20	15	162	69	4.26	3.41	142	137	80.0469	107	101	0	3	0	2	0	5	2	0	0	0	0	2	0	0	0	0	0	0	0	0	0	0	0	0	0	0	0	0	0	0	0	0	1797	0	1797
GLAD107	71	1	1	40	11	162	43	2.3	1.6	91.1	78.7	69.5652	31	37	2	3	0	2	0	-	2	0	0	0	0	2	1	0	0	1	0	0	0	0	0	0	0	0	0	0	0	0	0	0	0	0	160	0	160
GLAD108	71	1	1	40	11	165	72	2.7	2	100	92	74.0741	72	93	0	3	0	2	18	4	2	0	0	0	0	2	0	0	0	0	0	0	0	0	0	0	0	0	0	0	0	0	0	0	0	0	1294	0	1294
GLAD109	62	1	1	60	2	152	65	2.3	1.5	100.2	81.9	65.2174	39	39	1	3	0	2	26	3	2	0	0	0	0	2	0	0	0	0	0	0	0	0	0	0	0	0	0	0	0	0	0	0	0	0	1008	0	1008
GLAD110	66	1	2	40	0	163	75	2.9	2.1	106.2	96	72.4138	65	66	0	3	0	2	22	-	2	0	0	0	0	2	0	0	0	0	0	0	0	0	0	0	1	1	0	0	1	0	0	0	0	0	675	1	544
GLAD111	61	1	2	40	0	161	53	2.2	1.4	78	61.3	63.6364	34	29	2	3	0	2	0	4	2	0	0	0	0	2	0	0	0	0	0	0	0	0	0	0	0	0	0	0	0	0	0	0	0	0	1014	0	1014
GLAD112	43	1	2	40	0	184	60	4.5	3.2	104.5	88.8	71.1111	61	63	0	3	0	2	92	2	2	0	0	0	0	2	0	0	0	0	0	0	0	0	0	0	0	0	0	0	0	0	0	0	0	0	1017	0	1017
GLAD113	65	1	2	40	0	157	71	2.51	1.97	100	98.3	78.4861	47	51	0	3	0	2	0	1	2	0	0	0	0	2	0	0	0	0	0	0	0	0	0	0	0	0	0	0	0	0	0	0	0	0	1775	0	1775
GLAD114	71	1	2	60	0	157	57	2.69	1.49	114	80	55.3903	104	99	1	3	0	2	17	5	2	0	0	0	0	2	1	0	1	1	0	0	0	0	0	0	1	1	0	0	1	0	0	0	0	0	1567	0	176
GLAD115	58	1	2	60	0	176	81	3.9	2.8	111	97	71.7949	-	-	0	3	0	2	10	1	2	0	0	0	0	2	0	0	0	0	0	0	0	0	0	0	1	0	0	1	0	0	0	1	0	0	1655	0	1136
GLAD116	58	0	1	15	25	-	-	-	3.7	96	104	-	-	-	0	3	0	2	0	4	3	0	0	0	0	2	0	0	0	0	0	0	0	0	0	0	0	0	0	0	0	0	0	0	0	0	483	0	483
GLAD117	79	0	1	20	11	166	69	3.03	2.41	92.8	102	79.538	71	90	0	3	0	2	0	1	3	0	0	0	0	2	0	0	0	0	0	0	0	0	0	0	1	1	0	0	1	0	0	0	0	0	352	1	304
GLAD118	71	0	1	30	25	176	91	2.9	2	71	66	68.9655	81	99	2	3	0	2	19	3	3	0	0	0	0	2	0	0	0	0	0	0	0	0	0	0	0	0	0	0	0	0	0	0	0	0	1728	0	1728
GLAD119	71	0	1	70	11	169	82	2.6	1.7	71.6	64	65.3846	55	71	2	3	0	2	0	1	3	0	0	0	0	2	0	0	0	0	0	0	0	0	0	0	1	0	0	1	0	0	0	0	0	1	458	0	458
GLAD120	72	0	1	110	2	-	-	-	-	-	-	-	-	-	-	3	0	2	27	1	3	0	0	0	0	2	1	0	1	1	0	0	0	0	0	0	1	1	0	0	1	0	0	0	0	0	1909	0	834
GLAD121	73	0	2	60	0	162	72	3	2.1	94.3	87.6	70	78	92	0	3	0	2	0	3	3	0	0	0	0	2	1	0	0	1	0	0	0	0	0	0	1	1	0	0	1	0	0	0	0	0	602	0	280
GLAD122	70	0	2	70	0	181	104	2.5	3.8	86.6	74.6	152	70	75	0	3	0	2	0	-	3	0	0	0	0	2	0	0	0	0	0	0	0	0	0	0	1	1	0	0	1	0	0	0	0	0	1034	0	1034
GLAD123	62	0	2	100	0	174	87	4.6	3.5	108.7	108.2	76.087	63	59	0	3	0	2	0	-	3	1	1	0	0	7	1	0	1	0	0	0	0	0	0	0	0	0	0	0	1	0	0	0	0	0	392	0	30
GLAD124	76	1	0	0	-	158	83	2.7	2.3	119	130.3	85.1852	79	85	0	3	0	2	0	4	3	0	0	0	0	2	0	0	0	0	0	0	0	0	0	0	0	0	0	0	0	0	0	0	0	0	864	0	864
GLAD125	66	1	1	5	6	-	-	-	-	-	-	-	-	-	-	3	0	2	28	4	3	0	0	0	0	2	0	0	0	0	0	0	0	0	0	0	0	0	0	0	0	0	0	0	0	0	1593	0	1593
GLAD126	59	1	1	40	0.5	167	59	3.4	2.2	108.4	88	64.7059	60	58	1	3	0	2	14	4	3	0	0	0	0	2	0	0	0	0	0	0	0	0	0	0	0	0	0	0	0	0	0	0	0	0	914	0	914
GLAD127	63	1	1	40	6	-	-	3.1	1.9	80	82	61.2903	-	-	1	3	0	2	35	3	3	0	0	0	0	2	0	0	0	0	0	0	0	0	0	0	0	0	0	0	0	0	0	0	0	0	2667	0	2667
GLAD128	72	0	1	10	6	155	71	2.2	1.7	80.2	80.5	77.2727	73	79	0	3	0	2	6	-	4	0	0	0	0	2	0	0	0	0	0	0	0	0	0	0	0	0	0	0	0	0	0	0	0	0	1098	0	1098
GLAD129	64	0	1	60	11	183	71	4.2	3.5	89.3	98	83.3333	58	77	0	3	0	2	0	5	4	0	0	0	0	2	0	0	0	0	0	0	0	0	0	0	0	0	0	0	0	0	0	0	0	0	101	0	101
GLAD130	49	0	2	40	0	181	127	4	2.9	80	75	72.5	47	77	0	3	0	2	0	3	4	0	0	0	0	2	0	0	0	0	0	0	0	0	0	0	0	0	0	0	0	0	0	0	0	0	517	0	517
GLAD131	48	0	2	40	0	175	60	3.7	2.1	78.1	57	56.7568	43	50	2	3	0	2	0	4	4	0	0	0	0	2	0	0	0	0	0	0	0	0	0	0	0	0	0	0	0	0	0	0	0	0	1048	0	1048
GLAD132	67	0	2	40	0	165	67	3.1	2.8	88	104	90.3226	72	78	0	3	0	2	0	5	4	0	0	0	0	2	0	0	0	0	0	0	0	0	0	0	0	0	0	0	0	0	0	0	0	0	1672	0	1672
GLAD133	54	0	2	40	0	175	74	4.9	4.21	109	121	85.9184	79	86	0	3	0	2	17	1	4	0	0	0	0	2	0	0	0	0	0	0	0	0	0	0	0	0	0	0	0	0	0	0	0	0	1774	0	1774
GLAD134	81	0	2	60	0	168	88	2.6	1.9	78	79	73.0769	92	123	0	3	0	2	153	3	4	0	0	0	0	2	0	0	0	0	0	0	0	0	0	0	1	1	0	0	1	0	0	0	0	0	388	1	176
GLAD135	64	0	2	60	0	181	82	2.9	2.3	83.7	66.5	79.3103	71	93	0	3	0	2	0	1	4	0	0	0	0	2	0	0	0	0	0	0	0	0	0	0	1	0	1	0	0	1	0	0	0	0	947	0	314
GLAD136	74	0	2	60	0	165	85	2.2	1.4	64.6	54.8	63.6364	50	63	2	3	0	2	28	1	4	0	0	0	0	2	0	0	0	0	0	0	0	0	0	0	0	0	0	0	0	0	0	0	0	0	580	0	580
GLAD137	68	1	1	20	2	163	61	2.8	2	112.6	125.2	71.4286	72	70	0	3	0	2	0	4	4	1	0	0	0	2	1	0	1	1	0	0	0	0	0	0	1	0	0	1	1	0	0	1	0	1	697	0	0
GLAD138	67	1	1	60	2	166	59	3.2	1.8	113	78	56.25	46	49	2	3	0	2	0	4	4	0	0	0	0	2	0	0	0	0	0	0	0	0	0	0	0	0	0	0	0	0	0	0	0	0	11	0	11
GLAD139	64	1	2	20	0	162	67	2.8	2.1	104	91	75	50	51	0	3	0	2	0	5	4	0	0	0	0	2	0	0	0	0	0	0	0	0	0	0	1	1	0	0	1	0	0	0	0	0	607	1	427
GLAD140	62	1	2	40	0	164	47	2.3	1.6	78	70.4	69.5652	53	64	2	3	0	2	0	4	4	0	0	0	0	2	0	0	0	0	0	0	0	0	0	0	1	1	0	0	1	0	0	0	0	0	174	1	174
GLAD141	60	1	2	40	0	162	55	2.7	1.8	99.4	77.3	66.6667	39	40	2	3	0	2	0	4	4	0	0	0	0	2	0	0	0	0	0	0	0	0	0	0	1	0	0	1	0	0	0	1	0	0	362	1	193
GLAD142	45	1	2	50	0	165	62	3.2	2	94.5	72.4	62.5	65	73	2	3	0	2	26	2	4	0	0	0	0	2	0	0	0	0	0	0	0	0	0	0	0	0	0	0	0	0	0	0	0	0	1188	0	1188
GLAD143	58	1	2	60	0	165	65	3.3	2.3	110.8	92.3	69.697	59	57	1	3	0	2	0	1	4	0	0	0	0	2	0	0	0	0	0	0	0	0	0	0	0	0	0	0	0	0	0	0	0	0	1123	0	1123
GLAD144	71	0	1	70	2	176	101	3.7	2.1	90.2	69.1	56.7568	69	82	2	1	1	3	0	-	1	0	0	0	0	3	1	0	1	0	0	0	0	0	0	0	1	1	0	0	1	0	0	0	0	0	65	0	65
GLAD145	75	1	0	0	-	156	51	2.1	1.6	86.5	105.5	76.1905	62	84	0	4	0	3	0	1	1	0	0	0	0	3	0	0	0	0	0	0	0	0	0	0	1	1	1	0	1	1	0	0	0	0	401	0	401
GLAD146	47	0	0	0	-	171	118	3.2	2.9	89	100	90.625	89	106	0	1	1	3	0	-	2	1	0	1	0	7	1	0	1	1	0	1	0	0	1	0	0	0	0	0	0	1	0	0	0	0	860	0	0
GLAD147	62	0	0	0	-	167	67	3.8	3.2	108.7	113.1	84.2105	108	110	0	3	1	3	15	5	2	0	0	0	0	3	1	0	1	0	0	0	0	0	0	0	0	0	0	0	0	0	0	0	0	0	613	0	613
GLAD148	76	0	1	10	11	171	74	3.4	2.6	92.6	95.1	76.4706	110	122	0	3	1	3	0	3	2	0	0	0	0	3	0	0	0	0	0	0	0	0	0	0	1	1	0	0	1	0	0	0	0	0	1256	0	1256
GLAD149	71	0	1	15	30	181	81	4.3	2.6	96.8	79.7	60.4651	62	75	2	3	1	3	0	1	2	0	0	0	0	3	0	0	0	0	0	0	0	0	0	0	0	0	0	0	0	0	0	0	0	0	789	0	789
GLAD150	77	0	1	20	25	171	77	3.1	1.8	85	68.9	58.0645	59	69	2	4	0	3	6	1	2	0	0	0	0	3	1	0	1	0	0	0	0	0	0	0	0	0	0	0	0	0	0	0	0	0	514	0	514
GLAD151	61	0	1	30	12	183	108	3.1	2.7	67	69	87.0968	75	73	0	4	0	3	0	5	2	0	0	0	0	3	1	0	0	1	0	0	0	0	0	0	0	0	0	0	0	0	0	0	0	0	12	0	12
GLAD152	75	0	1	40	11	176	86	3.7	2.6	108.5	105.4	70.2703	82	87	0	3	1	3	16	1	2	0	0	0	0	3	0	0	0	0	0	0	0	0	0	0	0	0	0	0	0	0	0	0	0	0	663	0	663
GLAD153	71	0	1	46	25	167	85	4.7	3.8	132	146	80.8511	89	85	0	2	1	3	27	1	2	0	0	0	0	3	0	0	0	0	0	0	0	0	0	0	0	0	0	0	0	0	0	0	0	0	16	0	16
GLAD154	70	0	1	70	11	-	-	-	-	-	-	-	-	-	-	3	1	3	15	4	2	0	0	0	0	3	0	0	0	0	0	0	0	0	0	0	0	0	0	0	0	0	0	0	0	0	14	0	14
GLAD155	66	0	2	20	0	185	91	3.4	2.6	70.3	73.2	76.4706	66	90	0	3	1	3	5	3	2	0	0	0	0	3	0	0	0	0	0	0	0	0	0	0	0	0	0	0	0	0	0	0	0	0	254	0	254
GLAD156	47	0	2	45	0	180	68	5.3	3.4	105	86	64.1509	66	65	1	4	0	3	19	3	2	0	0	0	0	3	0	0	0	0	0	0	0	0	0	0	0	0	0	0	0	0	0	0	0	0	23	0	23
GLAD157	57	0	2	60	0	176	69	3.6	2.4	80.7	70.9	66.6667	53	58	2	4	0	3	28	1	2	0	0	0	0	3	0	0	0	0	0	0	0	0	0	0	0	0	0	0	0	0	0	0	0	0	869	0	869
GLAD158	69	1	0	0	-	158	82	2.8	2	113.9	108.2	71.4286	80	94	0	3	1	3	36	4	2	0	0	0	0	3	0	0	0	0	0	0	0	0	0	0	1	0	0	1	0	0	0	1	0	0	1476	0	588
GLAD159	75	1	0	0	-	165	63	2.6	2	100	98.8	76.9231	80	81	0	4	0	3	29	3	2	0	0	0	0	3	0	0	0	0	0	0	0	0	0	0	0	0	0	0	0	0	0	0	0	0	197	0	197
GLAD160	70	1	1	40	6	168	86	2.8	2.2	98	96	78.5714	65	94	0	2	1	3	27	1	2	0	0	0	0	3	1	0	0	1	0	0	0	0	0	0	0	0	0	0	0	0	0	0	0	0	13	0	13
GLAD161	69	1	1	40	25	166	81	2.7	1.9	95	83.1	70.3704	54	67	0	3	1	3	11	5	2	0	0	0	0	3	0	0	0	0	0	0	0	0	0	0	0	0	0	0	0	0	0	0	0	0	142	0	142
GLAD162	54	1	1	40	6	168	86	3.3	2.3	100.7	85.6	69.697	58	62	1	1	1	3	4	4	2	0	0	0	0	3	0	0	0	0	0	0	0	0	0	0	0	0	0	0	0	0	0	0	0	0	819	0	819
GLAD163	42	1	2	5	0	158	79	3.2	2.7	104.9	104.8	84.375	67	79	0	3	1	3	0	5	2	0	0	0	0	3	0	0	0	0	0	0	0	0	0	0	1	1	0	0	1	0	0	0	0	0	830	0	823
GLAD164	68	1	2	10	0	165	67	2.8	2.3	100.1	103.5	82.1429	102	116	0	3	1	3	0	1	2	0	0	0	0	3	0	0	0	0	0	0	0	0	0	0	0	0	0	0	0	0	0	0	0	0	141	0	141
GLAD165	60	1	2	40	0	156	56	2.7	1.8	104.8	86.9	66.6667	72	73	1	4	0	3	0	4	2	0	0	0	0	3	0	0	0	0	0	0	0	0	0	0	0	0	0	0	0	0	0	0	0	0	63	0	63
GLAD166	70	1	2	40	0	154	70	2.8	2.2	129	124	78.5714	88	92	0	4	0	3	17	3	2	0	0	0	0	3	0	0	0	0	0	0	0	0	0	0	0	0	0	0	0	0	0	0	0	0	664	0	664
GLAD167	68	1	2	40	0	168	76	3.3	2.3	112.5	97.6	69.697	70	75	1	3	1	3	12	4	2	0	0	0	0	3	0	0	0	0	0	0	0	0	0	0	0	0	0	0	0	0	0	0	0	0	1034	0	1034
GLAD168	68	0	1	20	25	188	84	4.8	3.1	98.5	84.4	64.5833	62	77	1	3	1	3	93	4	3	0	0	0	0	3	0	0	0	0	0	0	0	0	0	0	1	1	0	0	1	0	0	0	0	0	830	0	649
GLAD169	68	0	2	60	0	165	77	3.3	1.6	95.5	59.9	48.4848	60	63	2	4	0	3	56	1	3	1	0	0	0	3	1	0	1	0	0	0	0	0	0	0	1	1	0	0	1	0	0	0	0	0	451	1	0
GLAD170	67	1	1	40	2	166	94	2.9	2	102.1	87.9	68.9655	54	59	1	3	1	3	0	-	3	0	0	0	0	3	0	0	0	0	0	0	0	0	0	0	0	0	0	0	0	0	0	0	0	0	373	0	373
GLAD171	61	1	2	40	0	175	62	3.6	2.6	103.7	91.6	72.2222	63	60	0	4	0	3	0	4	3	0	0	0	0	3	0	0	0	0	0	0	0	0	0	0	0	0	0	0	0	0	0	0	0	0	16	0	16
GLAD172	58	1	2	40	0	168	108	2.7	1.5	87.1	59.4	55.5556	78	92	2	4	0	3	0	4	3	0	0	0	0	3	0	0	0	0	0	0	0	0	0	0	0	0	0	0	0	0	0	0	0	0	111	0	111
GLAD173	46	0	0	0	-	173	71	5.9	4.8	129	133	81.3559	99	88	0	2	1	3	0	3	4	0	0	0	0	3	0	0	0	0	0	0	0	0	0	0	0	0	0	0	0	0	0	0	0	0	1964	0	1964
GLAD174	70	0	1	15	5	181	70	5.5	4.1	124.3	126.1	74.5455	89	110	0	4	0	3	15	3	4	0	0	0	0	3	1	0	1	1	0	1	0	1	0	0	0	0	0	0	0	0	0	0	0	0	578	0	578
GLAD175	71	0	1	15	0.5	171	84	3.6	2.6	109	90	72.2222	87	89	0	2	1	3	0	1	4	0	0	0	0	3	0	0	0	0	0	0	0	0	0	0	0	0	0	0	0	0	0	0	0	0	2348	0	2348
GLAD176	70	0	1	20	6	175	118	3.1	2.1	76.1	70.6	67.7419	73	94	2	4	0	3	32	5	4	0	0	0	0	3	0	0	0	0	0	0	0	0	0	0	0	0	0	0	0	0	0	0	0	0	164	0	164
GLAD177	74	0	1	40	2	182	90	2.81	1.78	64	55.3	63.3452	63	102	2	4	0	3	63	4	4	1	0	1	0	7	0	0	0	0	0	0	0	0	0	0	1	1	1	0	1	0	0	0	0	0	61	1	0
GLAD178	73	0	1	40	2	182	90	2.81	1.78	64	55	63.3452	63	102	2	4	0	3	63	4	4	0	0	0	0	3	0	0	0	0	0	0	0	0	0	0	1	1	0	0	1	0	0	0	0	0	263	1	202
GLAD179	79	0	1	40	25	165	79	2.4	1.9	73.1	81.3	79.1667	65	92	0	3	1	3	0	3	4	0	0	0	0	3	0	0	0	0	0	0	0	0	0	0	0	0	0	0	0	0	0	0	0	0	71	0	71
GLAD180	76	0	1	40	2	163	59	3.7	2.7	117.2	118.4	72.973	53	53	0	4	0	3	14	5	4	0	0	0	0	3	0	0	0	0	0	0	0	0	0	0	0	0	0	0	0	0	0	0	0	0	110	0	110
GLAD181	81	0	1	60	0.5	171	82	1.8	1.3	50.3	50.1	72.2222	45	50	0	4	0	3	0	1	4	0	0	0	0	3	0	0	0	0	0	0	0	0	0	0	0	0	0	0	0	0	0	0	0	0	102	0	102
GLAD182	68	0	1	70	6	155	65	1.9	1.1	98.6	94.9	57.8947	43	74	1	4	0	3	18	4	4	0	0	0	0	3	0	0	0	0	0	0	0	0	0	0	0	0	0	0	0	0	0	0	0	0	2172	0	2172
GLAD183	81	0	1	100	11	175	83	3.7	2.2	100	82	59.4595	54	62	1	2	1	3	8	-	4	0	0	0	0	3	1	0	1	0	0	0	0	0	0	0	1	1	0	0	1	0	0	0	0	0	104	1	104
GLAD184	65	0	2	10	0	170	66	4.4	2.5	114	84.2	56.8182	65	64	1	3	1	3	14	5	4	0	0	0	0	3	0	0	0	0	0	0	0	0	0	0	0	0	0	0	0	0	0	0	0	0	12	0	12
GLAD185	48	0	2	40	0	170	97	4.1	2.8	91	82	68.2927	91	104	1	1	1	3	42	-	4	1	0	1	0	7	1	0	1	0	0	0	0	0	0	0	0	0	0	0	0	1	0	0	0	0	122	0	0
GLAD186	55	0	2	40	0	169	76	4.6	3.8	100	108.7	82.6087	50	56	0	1	1	3	10	1	4	0	0	0	0	3	0	0	0	0	0	0	0	0	0	0	1	0	0	1	0	0	0	1	0	0	1182	1	320
GLAD187	63	0	2	60	0	166	77	4	3.2	108.8	112.6	80	68	68	0	3	1	3	15	5	4	0	0	0	0	3	1	1	0	0	0	1	1	0	0	0	1	0	0	1	0	0	0	1	0	0	345	0	223
GLAD188	63	0	2	60	0	176	60	4	2.8	91.4	84.5	70	44	51	0	4	0	3	17	4	4	0	0	0	0	3	0	0	0	0	0	0	0	0	0	0	0	0	0	0	0	0	0	0	0	0	580	0	580
GLAD189	60	0	2	60	0	174	75	2.8	1.7	66.8	53.1	60.7143	60	71	2	3	1	3	0	4	4	0	0	0	0	3	0	0	0	0	0	0	0	0	0	0	0	0	0	0	0	0	0	0	0	0	930	0	930
GLAD190	51	1	0	0	-	162	58	2.2	1.8	107.6	104	81.8182	81	80	0	3	1	3	16	4	4	0	0	0	0	3	1	0	1	0	0	0	0	0	0	0	1	1	0	0	1	0	0	0	0	0	670	0	581
GLAD191	62	1	1	20	25	161	66	3.6	2.3	130	104	63.8889	77	73	1	3	1	3	0	1	4	0	0	0	0	3	1	0	1	1	0	0	0	0	0	0	1	0	1	0	0	1	0	0	0	0	1562	0	1492
GLAD192	47	1	2	40	0	165	60	3.3	2.5	100.3	91.5	75.7576	47	57	0	1	1	3	0	1	4	1	0	0	0	3	1	0	1	0	0	0	0	0	0	0	0	0	0	0	1	0	0	0	0	0	1544	0	0
GLAD193	61	1	2	40	0	160	56	2.8	1.4	104	65	50	35	32	2	4	0	3	0	4	4	0	0	0	0	3	0	0	0	0	0	0	0	0	0	0	0	0	0	0	0	0	0	0	0	0	15	0	15
GLAD194	76	1	2	40	0	156	61	2.6	2	120.1	122.1	76.9231	65	67	0	4	0	3	18	5	4	0	0	0	0	3	0	0	0	0	0	0	0	0	0	0	0	0	0	0	0	0	0	0	0	0	120	0	120
GLAD195	59	1	2	40	0	182	72	4.3	3.2	113	103	74.4186	66	63	0	4	0	3	0	-	4	0	0	0	0	3	0	0	0	0	0	0	0	0	0	0	0	0	0	0	0	0	0	0	0	0	1708	0	1708
GLAD196	70	1	2	60	0	166	74	2.9	2.23	104	101	76.8966	69	74	0	3	1	3	0	4	4	0	0	0	0	3	0	0	0	0	0	0	0	0	0	0	0	0	0	0	0	0	0	0	0	0	10	0	10
GLAD197	84	1	2	60	0	148	50	2	1.2	123	106	60	70	67	1	3	1	3	22	4	4	0	0	0	0	3	1	0	1	0	0	0	0	0	0	0	0	0	0	0	0	0	0	0	0	0	865	0	865
GLAD198	65	1	2	60	0	166	65	2.8	2	97	84	71.4286	68	80	0	3	1	3	10	1	4	0	0	0	0	3	1	0	1	0	0	0	0	0	0	0	0	0	0	0	0	0	0	0	0	0	983	0	983
GLAD199	68	0	2	60	0	168	89	4.8	3.7	129	134	77.0833	73	70	0	4	0	3	20	2	0	0	0	0	0	3	1	0	1	0	0	0	0	0	0	0	1	0	0	1	0	0	1	0	0	0	1103	1	973
GLAD200	80	1	0	0	-	148	49	2.5	1.9	144	151	76	65	69	0	3	1	3	0	-	0	0	0	0	0	3	1	0	1	0	0	0	0	0	0	0	0	0	0	0	0	0	0	0	0	0	185	0	185
GLAD201	65	0	0	0	-	173	84	4.1	3.6	100	116	87.8049	88	104	0	5	0	4	13	5	1	0	0	0	0	4	1	0	1	0	0	0	0	0	0	0	1	1	0	0	1	0	0	0	0	0	409	0	347
GLAD202	74	0	0	0	-	178	90	3.4	2.8	82.1	91.9	82.3529	73	104	0	5	0	4	0	-	1	0	0	0	0	4	1	0	1	1	0	0	0	0	0	0	1	1	0	0	1	0	0	0	0	0	655	0	273
GLAD203	74	1	0	0	-	157	58	2.2	1.8	97	104	81.8182	72	103	0	5	0	4	13	5	1	0	0	0	0	4	0	0	0	0	0	0	0	0	0	0	1	1	0	0	1	0	0	0	0	0	636	1	636
GLAD204	83	1	0	0	-	160	43	2.2	2	100	120.2	90.9091	62	60	0	5	0	4	37	3	1	0	0	0	0	4	1	0	1	0	0	0	0	0	0	0	0	0	0	0	0	0	0	0	0	0	12	0	12
GLAD205	69	1	1	5	25	165	58	2.9	2.3	104	104.2	79.3103	67	70	0	5	0	4	19	5	1	0	0	0	0	4	1	0	1	1	0	0	0	0	0	0	1	1	0	0	1	0	0	0	0	0	685	0	211
GLAD206	70	0	1	40	25	152	77	2.9	2.3	107	110.9	79.3103	88	109	0	5	0	4	10	1	2	0	0	0	0	4	0	0	0	0	0	0	0	0	0	0	1	1	0	0	1	0	0	0	0	0	220	0	97
GLAD207	61	0	1	80	6	163	70	3.5	2.4	103	94	68.5714	77	88	1	5	0	4	9	3	2	0	0	0	0	4	1	0	1	0	0	1	0	1	0	0	1	0	1	0	0	1	0	0	0	0	443	0	386
GLAD208	56	0	2	20	0	168	87	4.9	4.1	123	131.4	83.6735	83	84	0	5	0	4	2	1	2	0	0	0	0	4	1	0	1	1	0	0	0	0	0	0	1	0	0	1	0	0	1	0	0	1	857	1	384
GLAD209	74	1	0	0	-	160	79	1.7	1.4	73	74	82.3529	80	88	0	5	0	4	0	3	2	0	0	0	0	4	1	0	1	0	0	0	0	0	0	0	1	1	0	0	1	0	0	0	0	0	641	1	113
GLAD210	54	1	0	0	-	167	69	3.6	2.5	113.1	96.5	69.4444	94	90	1	4	1	4	0	4	2	0	0	0	0	4	0	0	0	0	0	0	0	0	0	0	0	0	0	0	0	0	0	0	0	0	98	0	98
GLAD211	58	1	0	0	-	148	45	2.3	1.8	104.6	98.3	78.2609	57	56	0	4	1	4	4	4	2	0	0	0	0	4	0	0	0	0	0	0	0	0	0	0	0	0	0	0	0	0	0	0	0	0	388	0	388
GLAD212	57	1	2	40	0	167	48	3.4	2.3	109.9	89.2	67.6471	52	51	1	5	0	4	0	1	2	0	0	0	0	4	0	0	0	0	0	0	0	0	0	0	0	0	0	0	0	0	0	0	0	0	103	0	103
GLAD213	74	0	1	20	25	169	108	2.8	2.1	77	77.9	75	-	-	0	5	0	4	0	3	3	1	1	0	0	7	0	0	0	0	0	0	0	0	0	0	0	0	0	0	1	0	0	0	0	0	296	1	296
GLAD214	76	0	1	40	25	178	95	3.2	2	81.3	66.7	62.5	65	82	2	5	0	4	20	3	3	0	0	0	0	4	1	0	0	1	0	1	0	0	1	0	1	1	0	0	1	0	0	0	0	0	831	0	524
GLAD215	67	0	2	60	0	179	61	3.2	2.4	72.1	73.6	75	53	70	0	5	0	4	29	1	3	1	0	0	0	4	1	0	0	1	0	0	0	0	0	0	0	0	0	0	1	0	0	0	0	0	49	0	0
GLAD216	59	0	2	60	0	-	-	-	-	-	-	-	-	-	-	5	0	4	50	4	3	0	0	0	0	4	0	0	0	0	0	0	0	0	0	0	1	1	0	0	1	0	0	0	0	0	714	0	617
GLAD217	79	1	0	0	-	165	60	2.6	2.1	105.7	110	80.7692	60	85	0	5	0	4	378	4	3	0	0	0	0	4	0	0	0	0	0	0	0	0	0	0	0	0	0	0	0	0	0	0	0	0	16	0	16
GLAD218	74	1	1	60	11	185	102	4.2	3.2	91.2	95.6	76.1905	78	95	0	5	0	4	0	-	3	0	0	0	0	4	0	0	0	0	0	0	0	0	0	0	0	0	0	0	0	0	0	0	0	0	100	0	100
GLAD219	81	1	2	20	0	152	67	2.4	1.6	130.9	114.8	66.6667	54	55	1	5	0	4	0	1	3	0	0	0	0	4	0	0	0	0	0	0	0	0	0	0	0	0	0	0	0	0	0	0	0	0	141	0	141
GLAD220	73	1	2	20	0	163	68	3.3	2.4	128	118	72.7273	54	58	0	5	0	4	0	3	3	0	0	0	0	4	0	0	0	0	0	0	0	0	0	0	0	0	0	0	0	0	0	0	0	0	1393	0	1393
GLAD221	57	1	2	70	0	163	79	2.9	2.2	99.4	89.1	75.8621	54	55	0	4	1	4	15	5	3	0	0	0	0	4	0	0	0	0	0	0	0	0	0	0	0	0	0	0	0	0	0	0	0	0	123	0	123
GLAD222	72	0	1	5	11	188	95	3.38	2.5	70	71	73.9645	60	81	0	4	1	4	6	3	4	0	0	0	0	4	0	0	0	0	0	0	0	0	0	0	0	0	0	0	0	0	0	0	0	0	1686	0	1686
GLAD223	49	0	1	40	6	174	81	3.2	2.4	72.8	73.3	75	63	85	0	5	0	4	115	1	4	0	0	0	0	4	0	0	0	0	0	0	0	0	0	0	0	0	0	0	0	0	0	0	0	0	439	0	439
GLAD224	65	0	1	40	25	171	69	4	3.4	102	114.9	85	99	114	0	4	1	4	7	-	4	0	0	0	0	4	0	0	0	0	0	0	0	0	0	0	0	0	0	0	0	0	0	0	0	0	1253	0	1253
GLAD225	67	0	2	40	0	177	71	2.9	2.6	69.3	82.3	89.6552	51	64	0	5	0	4	29	4	4	1	0	0	0	4	0	0	0	0	0	0	0	0	0	0	0	0	0	0	1	0	0	0	0	0	258	0	0
GLAD226	48	0	2	40	0	170	56	3.9	2.9	86.7	87.2	74.359	59	66	0	5	0	4	29	1	4	0	0	0	0	4	0	0	0	0	0	0	0	0	0	0	0	0	0	0	0	0	0	0	0	0	7	0	7
GLAD227	54	0	2	40	0	179	99	3.9	2.9	82	80	74.359	52	72	0	4	1	4	10	5	4	0	0	0	0	4	1	0	1	0	0	0	0	0	0	0	0	0	0	0	0	0	0	0	0	0	31	0	31
GLAD228	62	0	2	70	0	173	90	3	1.9	98	78	63.3333	51	60	2	5	0	4	0	5	4	1	0	0	0	4	1	0	1	1	0	0	0	0	0	0	0	0	0	0	1	0	0	0	0	0	644	0	0
GLAD229	54	0	2	70	0	174	78	5.1	3.6	104.6	107.2	70.5882	52	60	0	5	0	4	19	1	4	0	0	0	0	4	0	0	0	0	0	0	0	0	0	0	1	1	0	0	1	0	0	0	0	0	283	1	78
GLAD230	60	1	1	5	6	152	48	2.4	1.6	101.9	85.1	66.6667	47	50	1	5	0	4	0	3	4	0	0	0	0	4	0	0	0	0	0	0	0	0	0	0	0	0	0	0	0	0	0	0	0	0	137	0	137
GLAD231	70	1	1	25	0.5	168	66	2.3	1.5	78.3	64.6	65.2174	51	61	2	5	0	4	37	5	4	0	0	0	0	4	0	0	0	0	0	0	0	0	0	0	1	0	0	1	0	0	0	1	0	0	446	0	446
GLAD232	69	1	1	40	6	160	80	1.8	1.3	70.2	65.6	72.2222	54	74	0	5	0	4	7	-	4	0	0	0	0	4	0	0	0	0	0	0	0	0	0	0	0	0	0	0	0	0	0	0	0	0	103	0	103
GLAD233	61	1	2	20	0	163	63	2.5	1.7	85.9	72.9	68	64	69	2	5	0	4	29	4	4	0	0	0	0	4	0	0	0	0	0	0	0	0	0	0	0	0	0	0	0	0	0	0	0	0	15	0	15
GLAD234	40	1	2	40	0	162	69	2.01	1.33	60.7	47.5	66.1692	52	84	3	4	1	4	140	-	4	1	0	0	0	4	1	0	1	0	0	0	0	0	0	0	0	0	0	0	1	0	0	0	0	0	233	0	0
GLAD235	58	1	2	40	0	166	49	2.7	1.7	81.9	70	62.963	55	84	2	4	1	4	24	5	4	0	0	0	0	4	1	0	1	1	0	0	0	0	0	0	1	0	0	1	0	0	0	1	0	0	418	0	184
GLAD236	64	1	2	50	0	163	63	2.9	2.4	107.7	101.7	82.7586	57	72	0	4	1	4	24	3	4	0	0	0	0	4	0	0	0	0	0	0	0	0	0	0	0	0	0	0	0	0	0	0	0	0	679	0	679
GLAD237	64	0	1	80	2	177	98	3.8	1.8	85.5	57.7	47.3684	43	56	2	5	0	4	213	-	0	0	0	0	0	4	0	0	0	0	0	0	0	0	0	0	1	1	0	0	1	0	0	0	0	0	974	0	972
GLAD238	58	0	1	60	6	180	100	4.4	3.3	93.9	93.6	75	77	97	0	5	1	5	21	1	1	0	0	0	0	5	1	0	1	1	0	0	0	0	0	0	1	1	0	0	1	0	0	0	0	0	514	0	347
GLAD239	43	0	0	0	-	186	91	6.2	4.8	113	112	77.4194	103	118	0	1	2	5	54	4	2	1	0	0	1	7	0	0	0	0	0	0	0	0	0	0	0	0	0	0	0	0	0	0	1	0	10	0	10
GLAD240	76	0	0	0	-	169	78	3.6	2.5	101	97	69.4444	68	88	1	3	2	5	41	-	2	1	0	1	0	7	0	0	0	0	0	0	0	0	0	0	0	0	0	0	0	1	0	0	0	0	1022	0	0
GLAD241	53	0	0	0	-	182	82	5.2	4.2	113	124.8	80.7692	97	96	0	3	2	5	23	5	2	1	0	0	0	5	0	0	0	0	0	0	0	0	0	0	0	0	0	0	1	0	0	0	0	0	1132	0	0
GLAD242	74	0	0	0	-	184	82	4.7	3	97	93.6	63.8298	85	89	1	6	1	5	36	4	2	0	0	0	0	5	0	0	0	0	0	0	0	0	0	0	1	1	0	0	1	0	0	0	0	0	537	0	537
GLAD243	69	0	0	0	-	175	105	2.9	2.3	71	75	79.3103	87	138	0	2	2	5	36	5	2	0	0	0	0	5	0	0	0	0	0	0	0	0	0	0	0	0	0	0	0	0	0	0	0	0	119	0	119
GLAD244	77	0	0	0	-	167	52	1.7	1.1	57.4	51.4	64.7059	62	89	2	4	2	5	0	3	2	0	0	0	0	5	1	0	1	1	0	0	0	0	0	0	0	0	0	0	0	0	0	0	0	0	217	0	217
GLAD245	73	0	1	30	17	183	69	2.1	2.1	47.1	61.7	100	-	-	0	3	2	5	0	-	2	1	0	1	0	7	0	0	0	0	0	0	0	0	0	0	0	0	0	0	0	1	0	0	0	0	513	1	0
GLAD246	72	0	1	40	11	178	85	3.9	3.2	93.1	102.6	82.0513	71	92	0	5	1	5	57	1	2	0	0	0	0	5	1	0	1	0	0	0	0	0	0	0	1	1	0	1	1	0	0	1	0	0	1363	0	1043
GLAD247	66	0	1	70	11	174	99	3.5	2.8	92.3	105.8	80	80	98	0	2	2	5	0	4	2	0	0	0	0	5	0	0	0	0	0	0	0	0	0	0	0	0	0	0	0	0	0	0	0	0	865	0	865
GLAD248	66	0	2	60	0	176	103	2.6	1.5	52.6	47.2	57.6923	45	60	3	6	0	5	0	-	2	1	0	1	0	7	0	0	0	0	0	0	0	0	0	0	0	0	0	0	0	1	0	0	0	0	301	0	0
GLAD249	66	0	2	60	0	183	72	4.3	2.6	89	68	60.4651	50	68	2	5	1	5	15	1	2	0	0	0	0	5	1	0	1	0	0	0	0	0	0	0	1	1	0	0	1	0	0	0	0	0	733	1	733
GLAD250	64	0	2	60	0	180	77	5	2.9	110.6	84.9	58	45	47	1	3	2	5	20	1	2	0	0	0	0	5	0	0	0	0	0	0	0	0	0	0	1	0	0	1	0	0	0	1	0	0	1147	0	1147
GLAD251	62	0	2	60	0	-	-	2.92	1.83	78	64	62.6712	-	-	2	6	0	5	83	5	2	0	0	0	0	5	0	0	0	0	0	0	0	0	0	0	0	0	0	0	0	0	0	0	0	0	64	0	64
GLAD252	67	0	2	60	0	179	75	3.5	2.4	79.1	72.9	68.5714	56	72	2	5	1	5	42	5	2	0	0	0	0	5	1	0	1	0	0	0	0	0	0	0	0	0	0	0	0	0	0	0	0	0	106	0	106
GLAD253	86	1	0	0	-	154	63	2.4	1.9	126.5	136.8	79.1667	98	106	0	4	2	5	25	5	2	1	0	0	0	5	1	0	1	0	0	0	0	0	0	0	1	1	0	0	1	0	0	0	0	0	375	1	0
GLAD254	65	1	0	0	-	166	80	2.8	2	96	85.6	71.4286	88	93	0	4	2	5	0	-	2	1	0	0	0	5	1	0	1	1	0	0	0	0	0	0	1	1	0	1	1	0	0	1	0	0	637	0	0
GLAD255	69	1	0	0	-	162	64	2.9	2.3	114	109	79.3103	81	82	0	5	2	5	20	-	2	0	0	0	0	5	1	0	1	0	0	0	0	0	0	0	1	0	1	0	0	1	0	0	0	0	104	1	57
GLAD256	75	1	0	0	-	160	73	1.3	1.2	54.7	62.3	92.3077	58	111	0	3	2	5	25	4	2	0	0	0	0	5	1	0	1	0	0	0	0	0	0	0	1	1	0	0	1	0	0	0	0	0	458	1	458
GLAD257	80	1	0	0	-	158	58	2	1.6	93.3	85.7	80	63	76	0	3	2	5	26	4	2	0	0	0	0	5	0	0	0	0	0	0	0	0	0	0	0	0	0	0	0	0	0	0	0	0	16	0	16
GLAD258	79	1	0	0	-	164	95	3	2.4	101.5	100.2	80	79	92	0	6	0	5	0	4	2	0	0	0	0	5	1	0	1	0	0	0	0	0	0	0	0	0	0	0	0	0	0	0	0	0	104	0	104
GLAD259	66	1	0	0	-	163	57	2.6	2.1	96.1	98	80.7692	70	80	0	2	2	5	0	4	2	0	0	0	0	5	1	0	1	1	0	0	0	0	0	0	0	0	0	0	0	0	0	0	0	0	535	0	535
GLAD260	87	1	1	5	25	155	61	1.9	1.5	100.5	111.2	78.9474	52	62	0	3	2	5	0	3	2	0	0	0	0	5	1	0	1	0	0	0	0	0	0	0	1	1	0	0	1	0	0	0	0	0	424	1	424
GLAD261	68	1	1	10	6	161	68	2.1	1.65	85	80	78.5714	58	92	0	3	2	5	28	1	2	0	0	0	0	5	0	0	0	0	0	0	0	0	0	0	0	0	0	0	0	0	0	0	0	0	378	0	378
GLAD262	70	1	1	20	11	158	58	2.7	2.1	110.7	112	77.7778	56	63	0	3	2	5	0	1	2	1	0	0	0	5	0	0	0	0	0	0	0	0	0	0	0	0	0	0	1	0	0	0	0	0	1007	0	0
GLAD263	58	1	1	45	1	168	68	3.8	2	119.4	72	52.6316	47	43	2	3	2	5	39	1	2	0	0	0	0	5	1	1	1	0	0	1	1	0	0	0	0	0	0	0	0	0	0	0	0	0	1567	0	1567
GLAD264	63	1	1	60	6	163	70	2.9	2.5	101.9	108.6	86.2069	78	88	0	3	2	5	0	4	2	0	0	0	0	5	1	0	1	0	0	1	0	1	0	0	0	0	0	0	0	0	0	0	0	0	322	0	322
GLAD265	61	1	2	10	0	167	61	3.8	3	124.4	122.5	78.9474	79	72	0	3	2	5	0	4	2	0	0	0	0	5	1	0	1	0	0	1	0	1	0	0	0	0	0	0	0	0	0	0	0	0	549	0	549
GLAD266	57	1	2	20	0	168	94	1.7	1.5	54	55	88.2353	64	131	0	5	2	5	0	-	2	1	0	1	0	7	1	0	1	1	0	1	0	0	1	0	0	0	0	0	0	1	0	0	0	0	867	0	0
GLAD267	73	1	2	20	0	163	77	2.6	2	101.3	97.7	76.9231	68	76	0	5	1	5	0	4	2	1	0	0	0	5	0	0	0	0	0	0	0	0	0	0	0	0	0	0	1	0	0	0	0	0	235	0	235
GLAD268	58	1	2	40	0	170	89	3.4	2.6	94.5	94.9	76.4706	64	74	0	3	2	5	16	1	2	0	0	0	0	5	1	0	1	1	0	0	0	0	0	0	1	1	0	0	1	0	0	0	0	0	535	1	411
GLAD269	56	1	2	40	0	161	61	3.4	2.8	135.1	127.9	82.3529	65	60	0	2	2	5	35	1	2	0	0	0	0	5	0	0	0	0	0	0	0	0	0	0	0	0	0	0	0	0	0	0	0	0	518	0	518
GLAD270	63	1	2	40	0	170	72	2.2	1.7	69.3	66.7	77.2727	64	78	0	6	0	5	0	1	2	0	0	0	0	5	1	0	1	0	0	0	0	0	0	0	0	0	0	0	0	0	0	0	0	0	524	0	524
GLAD271	56	1	2	40	0	170	69	2.9	1.4	89.7	49.9	48.2759	53	55	3	5	2	5	23	-	2	0	0	0	0	5	0	0	0	0	0	0	0	0	0	0	0	0	0	0	0	0	0	0	0	0	803	0	803
GLAD272	78	0	1	15	25	168	97	3.1	2.2	89.8	90.1	70.9677	64	90	0	4	2	5	0	1	3	1	0	0	0	5	1	0	1	1	0	0	0	0	0	0	1	1	0	0	1	0	0	0	0	0	204	0	0
GLAD273	74	0	1	20	2	173	73	4.6	3.6	120.6	125.6	78.2609	64	67	0	5	2	5	15	3	3	1	0	0	0	5	0	0	0	0	0	0	0	0	0	0	0	0	0	0	1	0	0	0	0	0	102	0	0
GLAD274	76	0	1	20	25	181	65	4.4	2.6	101	83.9	59.0909	61	75	1	5	2	5	139	-	3	0	0	0	0	5	1	0	1	0	0	0	0	0	0	0	1	0	0	1	0	0	0	0	0	1	794	0	736
GLAD275	57	0	1	40	11	182	89	3.6	2.3	74.2	62.7	63.8889	82	107	2	3	2	5	18	1	3	0	0	0	0	5	1	0	1	1	0	1	0	0	1	0	0	0	0	0	0	0	0	0	0	0	428	0	428
GLAD276	63	0	1	60	25	185	108	4.3	3.3	88	89	76.7442	74	96	0	5	2	5	0	4	3	0	0	0	0	5	1	0	1	1	1	1	0	0	0	1	0	0	0	0	0	0	0	0	0	0	1622	0	1622
GLAD277	71	0	2	25	0	-	-	-	-	-	-	-	-	-	-	3	2	5	0	-	3	1	0	1	0	7	1	0	1	1	0	0	0	0	0	0	0	0	0	0	0	1	0	0	0	0	74	0	0
GLAD278	63	0	2	40	0	176	92	4	2.7	93	84	67.5	50	55	1	5	2	5	64	4	3	0	0	0	0	5	0	0	0	0	0	0	0	0	0	0	1	1	0	0	1	0	0	0	0	0	309	1	309
GLAD279	65	0	2	40	0	179	71	4	2.4	90	72	60	46	53	2	3	2	5	24	4	3	0	0	0	0	5	0	0	0	0	0	0	0	0	0	0	1	1	0	0	1	0	0	0	0	0	667	1	157
GLAD280	61	0	2	60	0	-	-	-	-	75	74	-	64	-	0	3	2	5	88	1	3	0	0	0	0	5	0	0	0	0	0	0	0	0	0	0	0	0	0	0	0	0	0	0	0	0	1765	0	1765
GLAD281	70	1	0	0	-	159	72	2.3	1.8	93.2	91.2	78.2609	91	93	0	5	2	5	13	-	3	1	0	0	0	5	0	0	0	0	0	0	0	0	0	0	1	0	0	1	1	0	0	0	0	1	415	0	0
GLAD282	73	1	0	0	-	165	66	3	2.52	113	120	84	66	87	0	5	2	5	32	5	3	1	0	0	0	5	1	0	1	0	0	0	0	0	0	0	1	1	0	0	1	0	0	0	0	0	509	1	0
GLAD283	74	1	0	0	-	-	-	1.9	1.8	100	85	94.7368	76	-	0	5	2	5	32	5	3	1	0	0	0	5	1	0	1	0	0	0	0	0	0	0	1	1	0	0	1	0	0	0	0	0	1120	1	0
GLAD284	69	1	0	0	-	176	65	2.7	2.1	92.9	89.2	77.7778	47	68	0	6	0	5	120	-	3	1	0	0	1	7	1	0	1	0	0	1	0	1	0	0	0	0	0	0	0	0	0	1	0	0	168	1	30
GLAD285	70	1	0	0	-	155	60	2.6	2.4	110.4	130.4	92.3077	85	84	0	3	2	5	1	1	3	1	0	0	1	7	1	0	1	0	0	1	0	1	0	0	0	0	0	0	0	0	0	0	0	1	0	0	0
GLAD286	74	1	0	0	-	163	65	3.3	2.7	110.1	121.5	81.8182	89	99	0	3	2	5	14	1	3	0	0	0	0	5	0	0	0	0	0	0	0	0	0	0	1	1	0	1	1	0	0	0	1	0	549	0	549
GLAD287	68	1	0	0	-	155	60	2.6	2.4	110	130	92.3077	85	84	0	3	2	5	1	3	3	0	0	0	0	5	1	0	1	0	0	1	0	1	0	0	1	0	0	1	0	0	0	0	0	1	1330	0	1330
GLAD288	71	1	0	0	-	154	61	2.1	1.6	93.3	94.7	76.1905	73	95	0	3	2	5	24	1	3	0	0	0	0	5	1	0	1	1	0	0	0	0	0	0	0	0	0	0	0	0	0	0	0	0	1195	0	1195
GLAD289	78	1	1	5	25	156	77	2	1.4	89.2	83.4	70	76	92	0	4	2	5	0	3	3	1	0	1	0	7	0	0	0	0	0	0	0	0	0	0	0	0	0	0	0	1	0	0	0	0	1704	1	0
GLAD290	75	1	1	15	25	158	71	2.2	1.7	94.4	98.5	77.2727	60	71	0	3	2	5	0	1	3	0	0	0	0	5	0	0	0	0	0	0	0	0	0	0	0	0	0	0	0	0	0	0	0	0	132	0	132
GLAD291	68	1	1	20	11	165	91	3.5	2.5	127.3	113.4	71.4286	78	86	0	3	2	5	0	4	3	0	0	0	0	5	1	0	1	1	0	0	0	0	0	0	0	0	0	0	0	0	0	0	0	0	11	0	11
GLAD292	60	1	2	40	0	162	52	3.2	1.9	112.3	83.6	59.375	35	37	1	3	2	5	12	-	3	1	0	0	0	5	0	0	0	0	0	0	0	0	0	0	0	0	0	0	1	0	0	0	0	0	111	0	0
GLAD293	60	1	2	40	0	154	53	2.6	2	103.7	97.9	76.9231	60	66	0	1	2	5	32	-	3	0	0	0	0	5	0	0	0	0	0	0	0	0	0	0	1	1	0	0	1	0	0	0	0	0	2141	0	881
GLAD294	51	1	2	40	0	146	41	2.3	1.5	107.2	79.5	65.2174	42	39	2	5	2	5	34	1	3	0	0	0	0	5	1	0	1	1	0	0	0	0	0	0	0	0	0	0	0	0	0	0	0	0	511	0	511
GLAD295	65	1	2	60	0	161	51	2.5	1.7	92	81	68	57	61	1	3	2	5	26	1	3	0	0	0	0	5	1	0	1	0	0	0	0	0	0	0	1	1	0	0	1	0	0	0	0	0	678	1	678
GLAD296	64	1	2	60	0	174	50	2.9	2.1	87	78	72.4138	47	51	0	1	2	5	0	1	3	0	0	0	0	5	0	0	0	0	0	0	0	0	0	0	0	0	0	0	0	0	0	0	0	0	860	0	860
GLAD297	52	1	2	70	0	168	64	3.2	2.2	95.3	81.2	68.75	53	60	1	3	2	5	0	2	3	0	0	0	0	5	1	0	1	0	0	0	0	0	0	0	1	1	0	0	1	0	0	0	0	0	209	1	209
GLAD298	44	0	0	0	-	183	77	5.3	4.6	100	111.6	86.7925	84	91	0	3	2	5	867	1	4	1	0	0	0	5	1	1	1	1	0	1	0	1	0	0	1	0	0	1	0	0	1	0	1	0	223	1	0
GLAD299	75	0	0	0	-	163	69	3.3	2.6	104.1	108.5	78.7879	72	106	0	5	2	5	6	1	4	1	0	0	0	5	1	0	1	0	0	0	0	0	0	0	1	1	0	0	1	0	0	0	0	0	603	1	1
GLAD300	51	0	0	0	-	180	85	5.2	3.8	93.9	96.8	73.0769	96	105	0	1	2	5	78	4	4	1	0	1	0	7	0	0	0	0	0	0	0	0	0	0	0	0	0	0	0	1	0	0	0	0	118	1	0
GLAD301	80	0	0	0	-	185	81	3.5	2.5	79	78	71.4286	48	69	0	3	2	5	0	-	4	1	0	1	0	7	1	0	1	0	0	0	0	0	0	0	0	0	0	0	0	1	0	0	0	0	393	1	0
GLAD302	74	0	0	0	-	171	82	4.2	2.9	113	107	69.0476	90	92	1	2	2	5	15	1	4	0	0	0	0	5	0	0	0	0	0	0	0	0	0	0	1	1	0	0	1	0	0	0	0	0	636	1	393
GLAD303	64	0	1	3	15	-	-	4.3	3.5	99	108	81.3953	83	-	0	6	0	5	0	-	4	1	0	0	0	5	0	0	0	0	0	0	0	0	0	0	1	1	0	0	1	0	0	0	0	0	1159	0	0
GLAD304	71	0	1	5	25	174	73	2.5	1.6	62.9	55.5	64	68	103	2	5	2	5	26	3	4	0	0	0	0	5	0	0	0	0	0	0	0	0	0	0	1	0	0	1	0	0	0	1	0	0	1341	1	366
GLAD305	66	0	1	20	20	168	87	3.1	2.3	82.1	81.4	74.1935	68	92	0	4	2	5	21	1	4	0	0	0	0	5	0	0	0	0	0	0	0	0	0	0	1	1	0	0	1	0	0	0	0	0	104	1	67
GLAD306	80	0	1	20	10	167	87	3.2	2.2	95.7	91.6	68.75	39	42	1	5	2	5	25	1	4	0	0	0	0	5	1	0	1	0	0	0	0	0	0	0	1	1	0	0	1	0	0	0	0	0	472	1	472
GLAD307	73	0	1	40	25	153	68	2.8	2.5	124.2	135.3	89.2857	72	87	0	3	2	5	15	1	4	1	0	0	0	5	1	0	1	0	0	0	0	0	0	0	1	0	0	1	0	0	1	0	0	1	516	1	0
GLAD308	61	0	1	40	0.5	177	82	3.9	2.7	89	79	69.2308	63	82	2	1	2	5	230	1	4	0	0	0	0	5	1	0	1	0	0	0	0	0	0	0	1	1	0	0	1	0	0	0	0	0	82	1	82
GLAD309	72	0	1	40	25	153	68	2.8	2.5	124.2	135.3	89.2857	72	87	0	3	2	5	15	1	4	0	0	0	0	5	1	0	1	0	0	0	0	0	0	0	1	0	0	1	0	0	1	0	0	1	516	1	366
GLAD310	47	0	1	40	5	190	94	6.1	5.2	108.7	121.7	85.2459	87	92	0	3	2	5	10	1	4	0	0	0	0	5	1	0	1	1	0	0	0	0	0	0	1	1	0	1	1	0	1	0	1	0	603	0	140
GLAD311	64	0	1	40	11	174	77	4.1	3.1	98	97.2	75.6098	92	97	0	3	2	5	17	1	4	0	0	0	0	5	0	0	0	0	0	0	0	0	0	0	0	0	0	0	0	0	0	0	0	0	1152	0	1152
GLAD312	50	0	1	60	5	-	-	4.8	4	100	108	83.3333	-	-	0	3	2	5	124	-	4	1	0	1	0	7	0	0	0	0	0	0	0	0	0	0	0	0	0	0	0	1	0	0	0	0	19	0	0
GLAD313	74	0	1	70	6	180	100	3.6	2.5	84.1	79.7	69.4444	49	73	2	5	1	5	0	1	4	0	0	0	0	5	0	0	0	0	0	0	0	0	0	0	1	1	0	0	1	0	0	0	0	0	391	1	391
GLAD314	69	0	1	80	10	-	-	3.2	1.9	81	64	59.375	91	108	2	3	2	5	39	-	4	0	0	0	0	5	0	0	0	0	0	0	0	0	0	0	1	1	0	0	1	0	0	0	0	0	396	1	365
GLAD315	74	0	2	40	0	172	73	3.4	2.6	91	94	76.4706	53	70	0	5	2	5	151	1	4	0	0	0	0	5	0	0	0	0	0	0	0	0	0	0	1	1	0	0	1	0	0	0	0	0	115	1	66
GLAD316	50	0	2	40	0	179	76	5.8	4.4	118.3	117.8	75.8621	74	69	0	4	2	5	6	1	4	0	0	0	0	5	1	0	1	1	0	0	0	0	0	0	0	0	0	0	0	0	0	0	0	0	176	0	176
GLAD317	51	0	2	40	0	170	69	4.9	3.6	114.1	106.2	73.4694	60	60	0	6	0	5	0	-	4	0	0	0	0	5	0	0	0	0	0	0	0	0	0	0	0	0	0	0	0	0	0	0	0	0	195	0	195
GLAD318	60	0	2	40	0	172	92	4.8	3.3	116.3	113	68.75	78	80	1	3	2	5	5	3	4	0	0	0	0	5	1	0	0	1	0	0	0	0	0	0	0	0	0	0	0	0	0	0	0	0	747	0	747
GLAD319	73	0	2	60	0	175	69	3.8	1.8	96	63	47.3684	43	44	2	2	2	5	33	4	4	0	0	0	0	5	1	0	1	0	0	0	0	0	0	0	1	1	0	0	1	0	0	0	0	0	848	0	155
GLAD320	68	0	2	60	0	179	85	4.5	3.2	102	97.9	71.1111	69	83	0	4	2	5	0	-	4	0	0	0	0	5	0	0	0	0	0	0	0	0	0	0	1	1	0	0	1	0	0	0	0	0	1202	0	693
GLAD321	61	0	2	60	0	170	84	4.6	2.3	114	76	50	49	50	2	4	2	5	29	1	4	0	0	0	0	5	0	0	0	0	0	0	0	0	0	0	0	0	0	0	0	0	0	0	0	0	202	0	202
GLAD322	65	0	2	60	0	183	104	4.3	2.8	75.7	67	65.1163	83	96	2	3	2	5	0	1	4	0	0	0	0	5	0	0	0	0	0	0	0	0	0	0	0	0	0	0	0	0	0	0	0	0	481	0	481
GLAD323	56	0	2	60	0	178	83	3.7	2.3	79.7	65.5	62.1622	53	65	2	1	2	5	0	1	4	0	0	0	0	5	0	0	0	0	0	0	0	0	0	0	0	0	0	0	0	0	0	0	0	0	778	0	778
GLAD324	59	0	2	60	0	181	67	4.4	3.3	92	92	75	67	73	0	6	0	5	8	1	4	0	0	0	0	5	0	0	0	0	0	0	0	0	0	0	0	0	0	0	0	0	0	0	0	0	1795	0	1795
GLAD325	70	0	2	70	0	172	62	3.8	2.3	96.9	79.4	60.5263	50	58	2	5	1	5	22	4	4	0	0	0	0	5	1	0	1	1	0	0	0	0	0	0	1	1	0	0	1	0	0	0	0	0	205	1	205
GLAD326	71	0	2	70	0	171	59	3.5	1.9	92.9	66.2	54.2857	51	51	2	5	1	5	57	4	4	0	0	0	0	5	0	0	0	0	0	0	0	0	0	0	1	1	0	0	1	0	0	0	0	0	282	1	282
GLAD327	68	1	0	0	-	161	62	1.8	1.6	94.6	97.4	88.8889	84	94	0	6	1	5	0	4	4	1	0	0	0	5	0	0	0	0	0	0	0	0	0	0	0	0	0	0	1	0	0	0	0	0	285	0	0
GLAD328	66	1	0	0	-	163	92	2.2	1.7	80.1	79.2	77.2727	89	110	0	3	2	5	30	4	4	0	0	0	0	5	0	0	0	0	0	0	0	0	0	0	0	0	0	0	0	0	0	0	0	0	43	0	43
GLAD329	72	1	0	0	-	162	67	1.83	1.7	76	85	92.8962	89	107	0	3	2	5	0	4	4	0	0	0	0	5	1	0	1	1	0	0	0	0	0	0	0	0	0	0	0	0	0	0	0	0	321	0	321
GLAD330	72	1	0	0	-	172	72	2.6	2.1	86.7	85.4	80.7692	69	87	0	3	2	5	9	4	4	0	0	0	0	5	1	0	1	0	0	0	0	0	0	0	0	0	0	0	0	0	0	0	0	0	689	0	689
GLAD331	72	1	1	5	25	165	63	3.3	2.6	120.6	121.5	78.7879	72	69	0	2	2	5	13	1	4	0	0	0	0	5	0	0	0	0	0	0	0	0	0	0	1	1	0	0	1	0	0	0	0	0	695	1	695
GLAD332	60	1	1	10	25	155	63	2.7	2.3	106.9	112.8	85.1852	66	76	0	5	2	5	140	1	4	1	0	0	0	7	1	0	1	1	0	0	0	0	0	0	1	0	0	1	1	0	0	1	0	0	454	0	0
GLAD333	69	1	1	20	6	167	92	2.3	2.1	81	93	91.3043	78	99	0	5	2	5	35	4	4	1	0	1	0	7	1	0	1	0	0	1	0	1	0	0	0	0	0	0	0	1	0	0	0	0	889	0	0
GLAD334	82	1	1	20	25	153	57	1.8	1.3	92.3	88.6	72.2222	47	66	0	2	2	5	59	1	4	0	0	0	0	5	0	0	0	0	0	0	0	0	0	0	0	0	0	0	0	0	0	0	0	0	119	0	119
GLAD335	69	1	1	40	2	156	83	2.4	1.6	101.2	84.4	66.6667	62	68	1	3	2	5	0	2	4	1	0	0	0	5	0	0	0	0	0	0	0	0	0	0	1	1	0	0	1	0	0	0	0	0	320	1	0
GLAD336	64	1	1	40	11	158	88	2.2	1.8	84	88	81.8182	72	97	0	5	2	5	40	-	4	0	0	0	0	5	0	0	0	0	0	0	0	0	0	0	1	1	0	0	1	0	0	0	0	0	549	1	549
GLAD337	64	1	1	40	6	166	66	3.6	2.1	118.1	96.9	58.3333	72	76	1	4	2	5	0	3	4	0	0	0	0	5	0	0	0	0	0	0	0	0	0	0	0	0	0	0	0	0	0	0	0	0	482	0	482
GLAD338	58	1	1	40	0.5	167	60	3.8	2.6	124	104	68.4211	59	53	1	3	2	5	37	4	4	0	0	0	0	5	1	0	1	1	0	0	0	0	0	0	0	0	0	0	0	0	0	0	0	0	529	0	529
GLAD339	67	1	1	40	6	168	83	2.6	1.7	85.6	70.1	65.3846	62	75	2	3	2	5	20	3	4	0	0	0	0	5	0	0	0	0	0	0	0	0	0	0	0	0	0	0	0	0	0	0	0	0	1113	0	1113
GLAD340	33	1	2	15	0	168	56	3.3	2.8	69.8	70.1	84.8485	54	65	0	1	2	5	0	-	4	1	0	1	0	7	1	0	1	1	0	0	0	0	0	0	0	0	0	0	0	1	0	0	0	0	233	1	0
GLAD341	64	1	2	20	0	163	48	3.3	2.4	117.3	106.2	72.7273	69	67	0	2	2	5	0	5	4	1	0	0	0	5	0	0	0	0	0	0	0	0	0	0	0	0	0	0	1	0	0	0	0	0	749	0	0
GLAD342	38	1	2	20	0	164	56	3.2	2.1	75.3	68.3	65.625	54	66	2	5	2	5	14	1	4	0	0	0	0	5	1	0	1	1	0	0	0	0	0	0	1	1	0	0	1	0	0	0	0	0	75	1	22
GLAD343	36	1	2	20	0	161	75	2.9	2.7	103.9	102.1	93.1034	79	87	0	4	2	5	20	3	4	0	0	0	0	5	1	0	1	0	0	0	0	0	0	0	1	1	0	0	1	0	0	0	0	0	622	0	580
GLAD344	71	1	2	40	0	164	49	2	1.4	75	65.7	70	57	59	0	5	2	5	21	3	4	1	0	0	0	5	0	0	0	0	0	0	0	0	0	0	1	1	0	0	1	0	0	0	0	0	168	1	0
GLAD345	60	1	2	40	0	175	104	4.1	3.3	117.3	115.9	80.4878	77	69	0	5	2	5	18	1	4	0	0	0	0	5	0	0	0	0	0	0	0	0	0	0	1	1	0	0	1	0	0	0	0	0	332	1	311
GLAD346	44	1	2	40	0	176	75	4.3	3.1	109.8	94.6	72.093	58	65	0	5	1	5	14	5	4	0	0	0	0	5	1	0	1	1	0	0	0	0	0	0	0	0	0	0	0	0	0	0	0	0	571	0	571
GLAD347	79	0	0	0	-	169	92	3.6	2.8	103.3	110.6	77.7778	83	95	0	3	2	5	0	-	0	0	0	0	0	5	0	0	0	0	0	0	0	0	0	0	1	0	1	0	0	1	0	0	0	0	389	1	389
GLAD348	48	0	0	0	-	174	73	4.1	3.18	89	89	77.561	77	101	0	3	2	5	140	5	0	0	0	0	0	5	1	0	1	0	0	0	0	0	0	0	1	0	1	0	0	1	0	0	0	0	1238	0	435
GLAD349	67	0	1	60	5	189	119	4.2	2.9	84	78	69.0476	44	60	2	5	2	5	0	-	0	1	0	1	1	7	1	0	1	0	0	0	0	0	0	0	0	0	0	0	0	1	0	1	0	0	208	0	0
GLAD350	50	1	1	7	3	165	50	3.1	2.8	97	106	90.3226	74	80	0	5	2	5	261	4	0	1	0	1	0	7	1	0	1	0	0	1	0	1	0	0	0	0	0	0	0	1	0	0	0	0	280	0	0
GLAD351	53	1	1	15	2	175	60	3.3	2.4	90.6	79.2	72.7273	48	57	0	5	2	5	89	3	0	1	0	0	1	7	0	0	0	0	0	0	0	0	0	0	0	0	0	0	0	0	0	0	0	1	792	1	30
GLAD352	48	1	1	30	0.5	168	89	3	1.7	104	70.9	56.6667	34	36	2	6	1	5	114	1	0	0	0	0	0	5	1	1	1	0	0	1	1	0	0	0	1	1	0	0	1	0	0	0	0	0	801	0	640
GLAD353	44	0	2	20	0	173	60	3.3	2.6	79.5	84.5	78.7879	65	94	0	6	2	6	52	-	2	1	0	0	0	6	0	0	0	0	0	0	0	0	0	0	1	1	0	0	1	0	0	0	0	0	685	1	0
GLAD354	52	0	2	40	0	171	81	3.6	2.9	64.6	72.9	80.5556	63	75	0	6	2	6	33	5	2	0	0	0	0	6	0	0	0	0	0	0	0	0	0	0	0	0	0	0	0	0	0	0	0	0	390	0	390
GLAD355	64	1	0	0	-	178	96	3.1	1.8	87.4	62.4	58.0645	51	81	2	6	2	6	31	-	2	0	0	0	0	6	1	0	1	1	1	1	0	0	0	1	0	0	0	0	0	0	0	0	0	0	1287	0	1287
GLAD356	54	1	1	40	2	165	75	2.9	2.4	94	92	82.7586	62	80	0	6	2	6	805	-	2	1	0	1	0	7	1	0	1	1	1	0	0	0	0	0	0	0	0	0	0	1	0	0	0	0	477	1	0
GLAD357	44	1	1	40	2	175	68	3.6	2.8	93.6	88.1	77.7778	67	77	0	6	2	6	121	-	2	0	0	0	0	6	1	0	1	1	0	0	0	0	0	0	0	0	0	0	0	0	0	0	0	0	51	0	51
GLAD358	53	1	2	20	0	167	69	3.1	2.4	96.8	89.8	77.4194	52	62	0	6	2	6	27	1	2	0	0	0	0	6	1	0	1	0	0	0	0	0	0	0	1	1	0	0	1	0	0	0	0	0	140	1	140
GLAD359	63	0	1	20	11	171	68	4.5	3.14	112	103	69.7778	96	111	1	6	2	6	30	-	3	1	0	0	0	6	1	0	1	0	0	0	0	0	0	0	1	0	1	0	1	1	0	0	0	0	109	0	0
GLAD360	72	1	1	40	11	161	45	1.9	1.1	72.6	47.1	57.8947	34	33	3	6	2	6	15	-	3	0	0	0	0	6	0	0	0	0	0	0	0	0	0	0	0	0	0	0	0	0	0	0	0	0	66	0	66
GLAD361	57	0	0	0	-	178	98	4.9	4.2	105	119	85.7143	91	96	0	4	3	6	35	3	4	1	0	0	0	6	0	0	0	0	0	0	0	0	0	0	0	0	0	0	1	0	0	0	0	0	390	0	0
GLAD362	69	0	2	60	0	173	59	2.8	1.4	71	42	50	24	34	3	6	2	6	0	-	4	1	0	0	0	7	0	0	0	0	0	0	0	0	0	0	0	0	0	0	1	0	0	0	0	0	36	1	0
GLAD363	69	1	0	0	-	167	50	2.1	1.9	73.3	83.9	90.4762	77	99	0	4	3	6	3	3	4	1	0	0	0	6	1	0	1	0	0	0	0	0	0	0	1	0	0	1	0	0	0	1	0	1	288	1	0
GLAD364	56	0	2	45	0	182	76	4.5	2.9	91	77	64.4444	72	96	2	6	2	6	0	-	0	1	0	0	1	7	0	0	0	0	0	0	0	0	0	0	0	0	0	0	1	0	0	1	0	1	272	0	0
GLAD365	62	1	1	5	30	160	60	2.3	1.9	87	86	82.6087	67	98	0	6	2	6	0	-	0	1	0	0	1	7	1	0	1	1	0	0	0	0	0	0	0	0	0	0	1	0	0	1	1	0	649	0	0
GLAD366	46	1	2	40	0	155	76	2.9	1.8	105	79	62.069	62	70	2	6	2	6	22	-	0	1	0	0	0	6	1	0	1	0	0	0	0	0	0	0	0	0	0	0	1	0	0	0	0	0	264	0	0
Patient ID	Age	Sex	Smoking	Smoking intensity	Smoking abstinence	Body length	Body mass	FVC	FEV1	FVC	FEV1	FEV1/FVC	DLCO	DLCO/VA	GOLD stage COPD	T descriptor	N descriptor	cTNM7 stage	Time to surgery	Lobe of origin	Histologic subtype	Tumor at post-surgery census	Pulmonary	Pleural	Extrathoracic	pTNM7 stage	Oncogenes tested	KRAS-tested	EGFR-tested	EML4/ALK-tested	BRAF-tested	Oncogene-positive	KRAS-mutant	EGFR-mutant	EML4/ALK-mutant	BRAF-mutant	Relapse during follow-up	Pulmonary	Pleural	Extrathoracic	Pulmonary	Pleural	Adrenal	Brain	Bone	Other	Overall survival	Death event	Disease-free survival
[truncated: 2 more columns]
