# Supplementary material for: Comprehensive clinical profiling of the Gauting locoregional lung adenocarcinoma donors
Source: Cancer Med. 2019 Feb 25;8(4):1486–99. doi: 10.1002/cam4.2031 (PMC6488114; doi:10.1002/cam4.2031)
Supplement: Supplementary file 3 [file CAM4-8-1486-s003.xlsx]

## Sheet: Tours cohort
														IV					IV
				pack-years		% predicted	% predicted		% predicted	% predicted	nd	T4		IIIb	> 151				IIIb
					years			%			IV	T3		IIIa	121-150	LLL	nd		IIIa					Years		Years		8-19
	years		smoker	> 60	> 20	nd	nd	nd	nd	nd	III	T2b	N3	IIb	91-120	LUL	Undifferenciated		IIb					> 10		> 10		6-7
	>75		Current	31-60	11-20	> 80	> 80	> 80	> 80	> 80	II	T2a	N2	IIa	61-90	RLL	High		IIa					5-10		5-10		4-5
	45-65	Female	Ex	1-30	1-10	50-80	50-80	50-80	50-80	50-80	I	T1b	N1	Ib	31-60	RML	Intermediate	Affected	Ib	Yes	Yes	Yes	Yes	2-5	Yes	2-5	Yes	2-3
	<45	Male	Never	0	0	< 50	< 50	< 50	< 50	< 50	0	T1a	N0	Ia	0-30	RUL	Low	Clear	Ia	No	No	No	No	0-2	No	0-2	No	0-1
TLAD1	71.8248	1	0	0	0							1a		0	54	2	0		0	0	0	0	0	1.31417	1	1.31417	0	3
TLAD2	71.3183	1	0	0	0							1a		0	60	0	0		0	0	0	0	0	3.70705	0	3.70705	0	6
TLAD3	70.8939	0	1	50	31.3895	1.05	1	0.952381				1b		0	83	1	0	1	7	0	0	0	0	4.42163	0	4.42163	0	6
TLAD4	57.5222	0	1	40	18.089	1.07	0.92	0.859813	0.86	0.97		1a		0	42	3	0	1	7	1	0	0	0	1.0924	1	1.0924	1	0
TLAD5	59.9452	1	2	40	0							1a		0	54	4	0	1	7	0	0	0	0	4.67077	0	4.67077	0	2
TLAD6	52.731	0	1	30	3.05818							1a		0	52	1	1		0	0	0	0	0	2.75702	0	2.75702	0	0
TLAD7	73.9986	0	2	60	0		0.85				1			0	87	5	1	1	7	0	0	0	0	6.30527	0	6.30527	0	5
TLAD8	68.0082	0	2	100	0		0.65				2	1b		0	51	1	1		0	0	0	0	0	0.911704	1	0.911704	1	6
TLAD9	78.1739	0	2	40	0							1a		0	31	3	1	0	0	1	0	0	0	2.16016	1	1.66461	1	5
TLAD10	57.1691	0	2	40	0.142368	1	0.63	0.63	0.85	1.09	2			0	52	3	1		0	0	0	0	0	2.08077	1	2.08077	0	1
TLAD11	51.666	1	2	15	0		1.3							0	49	5	1		0	0	0	0	0	0.413415	1	0.413415	0	5
TLAD12	62.6201	1	2	20	0									0	78	1	1	1	7	0	0	0	0	3.47981	1	0.00821355	1	5
TLAD13	79.5592	1										1a		0	76	2	1		0	0	0	0	0	2.99521	0	2.99521	0	6
TLAD14	66.1492	0	0	0	0									0	35	0	2	1	7	0	0	0	0	1.98494	1	1.98494	1	3
TLAD15	86.037	0	1	30	30.2505	1.42	1.09	0.767606			1	2a		0	61	5	2		0	0	0	0	0	0.169747	1	0.169747	1	3
TLAD16	61.0787	0	1	40	23.1704	1.02	0.97	0.95098						0	94	3	2		0	0	0	0	0	1.84805	1	1.25394	1	3
TLAD17	63.8576	0	1	40	21.0075	0.98	0.96	0.979592	0.53					0	54	4	2		0	0	0	0	0	1.80698	0	1.80698	0	2
TLAD18	64.4736	0	2	50	0.0711841									0	50	4	2		0	0	0	0	0	0.832307	1	0.832307	0	2
TLAD19	46.2861	0	2	30	0							2a		0	51	3	2	1	7	0	0	0	0	2.26146	1	2.26146	0	2
TLAD20	53.4702	0	2	35	0									0	69	5	2		0	0	0	0	0	0.577687	1	0.577687	0	5
TLAD21	49.1745	1	2	10	0									0	27	1	2		0	0	0	0	0	2.39288	1	2.39288	0	5
TLAD22	76.7912	0	2	45	0									0	32	1	3	1	7	0	0	0	0	6.40931	0	6.40931	0	5
TLAD23	77.7659	0	0	0	0	0.7	0.83	1.18571	0.39	0.8				0	43	0			0	0	0	0	0	0.180698	1	0.180698	0	4
TLAD24	61.3963	0	0	0	0		1.05					1b		0	86	1			0	1	0	0	0	2.11636	0	2.11636	0	3
TLAD25	64.2957	1	0	0	0	1.26	1.08	0.857143						0	61	1			0	0	0	0	0	6.06982	0	6.06982	0	3
TLAD26	79.1102	1	0	0	0							1b		0	60	3		0	0	0	0	0	0	0.52293	1	0.271047	1	6
TLAD27	76.0821	1	0	0	0		1					1a		0	63	1			0	0	0	0	0	4.09582	0	4.09582	0	6
TLAD28	70.2998	1	0	0	0									0	60	1			0	0	0	0	0	4.14784	0	4.14784	0	6
TLAD29	74.4613	1	0	0	0	1.18	1.03	0.872881	0.65	1.08		4		0	52	0		1	7	1	0	0	0	0.95551	1	0.95551	1	3
TLAD30	82.6229	1	0	0	0							1a		0	77	4			0	0	0	0	0	3.25804	0	3.25804	0	6
TLAD31	79.0335	1	0	0	0							1a		0	32	4			0	0	0	0	0	2.63655	0	2.63655	0	3
TLAD32	69.5113	1	0	0	0									0	53	0			0	1	0	0	0	0.0903491	1	0.0903491	0	3
TLAD33	70.9514	0	1	80	10.7132		0.68				1			0	109	4			0	0	0	0	0	2.51882	1	2.51882	0	3
TLAD34	74.3792	0	1	50	5.80972							1a		0	206	4			0	0	0	0	0	3.97262	1	3.97262	0	6
TLAD35	75.9124	0	1	25	30.2094							1a		0	291	4			0	0	0	0	0	0.785763	1	0.785763	0	6
TLAD36	62.8145	0	1	50	13.1882	0.79	0.4	0.506329			3	1b		0	83	1			0	0	0	0	0	3.62491	0	3.62491	0	4
TLAD37	60.4408	0	1	10	20.9144		0.52				2	1a		0	60	1			0	0	0			2.89391	0	2.89391	0	4
TLAD38	53.117	0	1	40	10.6064	1	0.92	0.92				1a		0	85	5			0	1	1	1	0	2.10815	0	0.939083	1	3
TLAD39	67.488	0	1	25	2.48323									0	50	1			0	1	0	0	0	1.34702	0	1.34702	0	3
TLAD40	83.8686	0	1	20	25.6591							2a		0	46	4			0	1	1	1	0	1.14716	0	1.14716	0	3
TLAD41	75.4798	1	1	60	2.10815							1a		0	35	5		1	7	0	0	0	0	0.492813	1	0.492813	1	3
TLAD42	49.7166	1	1	25	12.668							1b		0	40	0			0	0	0	0	0	0.172485	1	0.172485	0	0
TLAD43	57.306	0	2	40	0									0	46				0	0	0	0	0	1.03765	1	1.03765	1	2
TLAD44	47.2389	0	2	60	0									0	53	1			0	0	0	0	0	6.28063	0	6.28063	0	2
TLAD45	56.9144	0	2	40	0		0.95					2a		0	29	4			0	0	0	0	0	5.60164	0	5.60164	0	2
TLAD46	56.0821	0	2	25	0	0.76	0.75	0.986842				1a		0	135	3			0	0	0	0	0	0.928131	1	0.928131	1	6
TLAD47	73.1253	0	2	40	0.435318						0			0	64	3			0	0	0	0	0	0.0629706	1	0.0629706	0	8
TLAD48	60.5804	1	2	90	0.268309	1	0.72	0.72			2	1a		0	130	1			0	0	0	0	0	2.52704	0	0.977413	1	3
TLAD49	62.204	0												0	85				0	0	0	0	0	2.79535	1	2.79535	0	3
TLAD50	62.6119	0					0.91							0	62	3		1	7	1	0	0	0	0.175222	1	0.175222	1	3
TLAD51	43.948	1												0	77				0	0	0	0	0	5.35524	0	5.35524	0	6
TLAD52	65.6263	0	0	0	0		1.35					1b	0	1	51	4	0	0	1	0	0	0	0	5.65914	0	1.78782	1	3
TLAD53	64.8241	0	1	60	15.5921		0.8					1a	0	1	59	5	0	0	1	0	0	0	0	0.462697	1	0.462697	1	0
TLAD54	48.1205	1	2	35	0	1.32	1.16	0.878788				1b	0	1	80	4	0	0	1	1	0	0	0	1.93018	1	0.832307	1	5
TLAD55	63.8987	0	1	40	8.01369		0.38					1b	0	1	55	4	1	0	1	0	0	0	0	0.999316	1	0.999316	0	0
TLAD56	79.6468	0	1	35	10.7406	1.13	0.95	0.840708			1	1b	0	1	33	4	1	0	1	0	0	0	0	0.0684463	1	0.0684463	1	6
TLAD57	54.6585	0	2	40	0						0	1a	0	1	61	1	1	0	1	0	0	0	0	5.14442	0	5.14442	0	5
TLAD58	53.4894	0	2	40	0.0657084	0.92	0.78	0.847826	0.68	1.02	2	1a	0	1	62	4	1	0	1	0	0	0	0	4.52567	0	4.52567	0	4
TLAD59	41.3799	0	2	30	0	1.12	0.7	0.625			2	1b	0	1	60	4	1	1b	7	1	1	1	0	0.257358	1	0.257358	0	6
TLAD60	81.5825	1	2	20	0.459959		1.13					1b	0	1	60	1	1	0	1	0	0	0	0	4.93634	0	4.93634	0	8
TLAD61	61.9357	0	1	40	3.5729		1.36					1b	0	1	63	1	2	0	1	0	0	0	0	4.22177	0	4.22177	0	3
TLAD62	51.258	0	2	30	0.353183							1a	0	1	61	1	2	1	7	0	0	0	0	0.558522	1	0.558522	1	5
TLAD63	69.8453	0	2	50	0.323066							1a	0	1	53	1	2	0	1	0	0	0	0	1.24025	1	1.24025	0	5
TLAD64	53.4675	0	2	40	0	0.98	0.95	0.969388				1b	0	1	71	4	2	0	1	1	1	1	0	1.39904	1	0.728268	1	2
TLAD65	56.3587	0				0.95	0.79	0.831579	0.73	0.95	2	1a	0	1	66	1	2	1	7	0	0	0	0	1.91923	1	0.895277	1	4
TLAD66	80.7611	1	0	0	0		0.56					1a	0	1	54	5		0	1	0	0	0	0	2.11636	0	2.11636	0	3
TLAD67	62.935	0	1	30	7.36756	0.87	0.66	0.758621			2	1a	0	1	440	4		0	1	0	0	0	0	2.83641	1	2.83641	0	1
TLAD68	59.7344	0	1	40	23.8275							1b	0	1	66	3		1	7	0	0	0	0	3.19233	1	1.08693	1	3
TLAD69	57.629	0	1	40	1.61533		0.75					1a	0	1	53	4		0	1	0	0	0	0	5.10335	1	5.10335	0	0
TLAD70	63.4141	0	1	40	9.15264	1.09	0.66	0.605505			2	1a	0	1	68	5		0	1	0	0	0	0	4.846	0	4.846	0	4
TLAD71	69.2758	0	1	40	6.07255		1.08				1	1a	0	1	118	5		0	1	0	0	0	0	3.73443	0	3.73443	0	3
TLAD72	82.0068	0	1	40	4.19439							1a	0	1	65	1		0	1	0	0	0	0	2.46407	1	2.46407	0	6
TLAD73	70.5818	0	1	30	30.8474		0.9					1a	0	1	76	2		0	1	0	0	0	0	2.94319	0	2.94319	0	6
TLAD74	53.2485	0	1	50	2.07803		0.67				2	1b	0	1	42	1		0	1	0	0	0	0	2.73785	0	2.73785	0	1
TLAD75	65.6947	0	1	10	22.1081	1.01	0.85	0.841584			1	1b	0	1	40	1		0	1	0	0	0	0	2.705	0	2.705	0	3
TLAD76	73.3689	0	1	20	10.3162							1b	0	1	84	1		1b	7	1	0	0	0	1.13347	1	1.13347	1	3
TLAD77	67.1896	0	1	30	3.50992							1a	0	1	82	4		0	1	0	0	0	0	0.958248	1	0.944559	1	6
TLAD78	53.306	0	1	40	10.7953	1	0.92	0.92				1a	0	1	72	1		1a	7	1	0	0	0	1.91923	0	0.750171	1	3
TLAD79	54.3819	0	1	30	7.21971	1.07	0.78	0.728972			2	1b	0	1	48	4		0	1	0	0	0	0	1.07871	0	1.07871	0	1
TLAD80	75.2991	1	1	25	16.4134		1.15					1b	0	1	85	4		0	1	0	0	0	0	5.41273	0	5.41273	0	6
TLAD81	58.2177	0	2	50	0.421629	0.84	0.46	0.547619			3	1a	0	1	79	1		0	1	0	0	0	0	5.3744	0	5.3744	0	6
TLAD82	60.898	0	2	25	0						0	1a	0	1	58	5		0	1	0	0	0	0	4.17522	0	4.17522	0	2
TLAD83	64.7639	0	2	100	0	1.27	1.01	0.795276	0.83	1.11	1	1b	0	1	120	1		0	1	0	0	0	0	1.82888	1	1.01574	1	3
TLAD84	53.3799	0	2	100	0							1a	0	1	58	4		0	1	0	0	0	0	1.84805	1	1.84805	0	2
TLAD85	60.9911	0	2	50	0	0.92	0.71	0.771739			2	1a	0	1	66	1		0	1	0	0	0	0	3.58111	0	3.58111	0	6
TLAD86	56.1944	0	2	40	0.358658	0.92	0.82	0.891304				1b	0	1	97	1		0	1	0	0	0	0	3.44969	0	3.44969	0	2
TLAD87	64.4162	0	2	50	0		0.86					1a	0	1	77	3		0	1	0	0	0	0	3.16222	0	3.16222	0	5
TLAD88	58.6119	0	2	90	0		0.81					1b	0	1	80	1		0	1	0	0	0	0	2.59001	0	2.59001	0	2
TLAD89	54.4339	0	2	30	0.950034		0.99					1a	0	1	81	1		0	1	0	0	0	0	1.82067	0	0.0766598	1	2
TLAD90	59.2307	0	2	55	0		0.54				2	1b	0	1	48	3		0	1	0	0	0	0	1.49213	0	1.49213	0	3
TLAD91	62.0972	0	2	50	0.287474	0.97	0.86	0.886598				1b	0	1	46	1		0	1	0	0	0	0	1.42642	0	1.42642	0	2
TLAD92	63.8084	1	2	25	0	1	0.82	0.82			1	1a	0	1	185	3		0	1	0	0	0	0	6.71595	1	6.71595	1	2
TLAD93	50.4203	1	2	90	0		0.42				3	1a	0	1	64	2		0	1	0	0	0	0	5.97673	0	5.97673	0	6
TLAD94	56.3094	1	2	30	0	1.15	0.89	0.773913			1	1a	0	1	80	1		0	1	0	0	0	0	0.361396	1	0.361396	0	5
TLAD95	54.2998	1	2	20	0		0.83				1	1b	0	1	58	1		0	1	0	0	0	0	5.21287	0	5.21287	0	5
TLAD96	54.9514	1	2	50	0	1.2	0.72	0.6		0.69		1b	0	1	20	5		0	1	1	1	1	0	2.93224	0	2.93224	0	2
TLAD97	69.7659	1	2	40	0		0.9				1	1a	0	1	122	1		0	1	1	1	1	0	2.06708	0	2.06708	0	8
TLAD98	75.9124	0	1	40	15.9206							2a	0	2	59	1	0	0	2	0	0	0	0	1.68378	1	1.68378	1	3
TLAD99	72.1588	1	1	90	17.1362		0.61				2	2a	0	2	111	4	0	0	2	0	0	0	0	5.86174	0	5.86174	0	4
TLAD100	60.0821	0	2	60	0		0.95					2a	0	2	51	4	0	0	2	0	0	0	0	3.41136	0	3.41136	0	2
TLAD101	59.4661	1	2	40	0		0.9					2a	0	2	48	1	0	0	2	1	1	1	0	1.50308	0	1.50308	0	2
TLAD102	58.6968	0	1	40	5.04586		0.91					2a	0	2	52	3	1	0	2	0	0	0	0	2.76249	0	2.76249	0	0
TLAD103	60	1	1	35	6.03696		0.85					2a	0	2	52	4	1	0	2	0	0	0	0	5.29227	1	5.29227	0	0
TLAD104	46.8145	0	2	30	0	0.89	1.02	1.14607				2	0	2	43	2	1	1	7	0	0	0	0	0.632444	1	0.632444	0	2
TLAD105	67.0992	0	2	45	0.936345		0.72				2	2a	0	2	311	5	1	0	2	1	1	1	0	1.88364	1	1.88364	0	6
TLAD106	53.8535	0	2	40	0.109514		0.86					2a	0	2	37	5	1	0	2	1	0	0	0	0.640657	0	0.640657	0	2
TLAD107	78.4093	0	0	0	0		0.66					2a	0	2	55	4	2	0	2	0	0	0	0	1.79603	1	1.79603	0	3
TLAD108	58.4586	0	1	50	1.2731		0.78					2a	0	2	99	1	2	0	2	0	0	0	0	3.51814	0	3.51814	0	3
TLAD109	79.1102	0	1	80	2.34086							2a	0	2	63	5	2	0	2	0	0	0	0	0.109514	1	0.109514	0	6
TLAD110	57.2977	0	1	40	5.37714		0.8					2a	0	2	137	5	2	0	2	0	0	0	0	0.13963	1	0.13963	1	3
TLAD111	71.6359	0	2	70	0		0.88					2a	0	2	70	4	2	1	7	0	0	0	0	0.0438056	1	0.0438056	1	8
TLAD112	55.5483	1	2	40	0						0	2a	0	2	40	4	2	0	2	0	0	0	0	6.18754	0	6.18754	0	2
TLAD113	81.7659	1	2	45	0	1.43	1.28	0.895105				2a	0	2	77	1	2	0	2	0	0	0	0	3.02806	1	2.83368	1	8
TLAD114	56.1752	1	2	100	0	0.9	0.8	0.888889	0.43	0.56		2a	0	2	58	5	2	0	2	0	0	0	0	4.75017	0	4.75017	0	2
TLAD115	58.4203	1	0	0	0		1					2a	0	2	36	0		0	2	0	0	0	0	6.68583	0	6.68583	0	0
TLAD116	73.0979	1	0	0	0	1.06	0.79	0.745283				2a	0	2	71	3		0	2	0	0	0	0	5.88638	0	5.88638	0	6
TLAD117	75.5428	1	0	0	0		0.83					2a	0	2	70	3		0	2	0	0	0	0	2.26146	1	1.49487	1	6
TLAD118	78.1164	1	0	0	0	1.12	0.96	0.857143				2a	0	2	55	4		0	2	0	0	0	0	3.83025	0	3.83025	0	3
TLAD119	84.219	1	0	0	0		0.99					2a	0	2	52	1		0	2	0	0	0	0	2.45859	0	2.45859	0	3
TLAD120	65.0376	0	1	10	35.5811	1.06	0.9	0.849057			1	2	0	2	46	4		1	7	0	0	0	0	1.14168	1	1.14168	0	3
TLAD121	63.2225	0	1	25	15.5838							2a	0	2	35	2		0	2	0	0	0	0	0.383299	1	0.383299	0	0
TLAD122	62.9295	0	1	30	3.6386	0.73	0.62	0.849315			2	2a	0	2	59	1		0	2	0	0	0	0	3.66051	1	3.66051	0	1
TLAD123	65.7851	0	1	50	12.9692		0.46				3	2a	0	2	55	4		0	2	0	0	0	0	2.85558	0	2.34908	1	4
TLAD124	87.4743	0	1	10	37.7194	1.37	1.27	0.927007			1	2a	0	2	81	2		0	2	0	0	0	0	2.10541	0	2.10541	0	6
TLAD125	77.7933	0	1	80	13.796	1.16	0.78	0.672414	0.75	0.85	2	2a	0	2	68	1		0	2	1	1	1	0	1.97399	0	1.97399	0	7
TLAD126	73.1034	0	1	40	40.0931		0.89					2a	0	2	48	5		0	2	0	0	0	0	1.70294	0	1.70294	0	3
TLAD127	77.1718	0	1	40	6.41752	0.88	0.6	0.681818			2	2a	0	2	38	5		0	2	1	1	0	1	1.37166	0	1.37166	0	4
TLAD128	65.6838	0	1	20	26.4476	0.79	0.74	0.936709				2a	0	2	51	3		0	2	1	1	1	0	1.35797	0	0.832307	1	4
TLAD129	50.1903	1	1	45	10.4312		0.55				2	2a	0	2	32	4		0	2	0	0	0	0	0.0574949	1	0.0574949	1	1
TLAD130	67.7454	1	1	70	8.06297						0	2a	0	2	60	4		0	2	0	0	0	0	1.76318	0	1.76318	0	6
TLAD131	52.334	0	2	65	0							2a	0	2	71	0		0	2	0	0	0	0	2.20397	1	2.20397	0	5
TLAD132	60.95	0	2	30	0.257358	1.04	0.69	0.663462			2	2a	0	2	69	1		0	2	0	0	0	0	5.29227	0	5.29227	0	6
TLAD133	53.7276	0	2	30	0		1					2a	0	2	75	1		0	2	1	0	0	0	2.37372	1	2.37372	1	5
TLAD134	54.6064	0	2	100	0		0.9					2a	0	2	50	3		0	2	0	0	0	0	4.00821	0	4.00821	0	2
TLAD135	66.8611	0	2	40	0	1.06	1.04	0.981132				2a	0	2	56	1		1b	7	1	0	0	0	0.991102	1	0.991102	0	5
TLAD136	54.1328	0	2	30	0		0.73					2a	0	2	55	4		0	2	0	0	0	0	2.4668	1	2.4668	0	2
TLAD137	58.768	0	2	40	0	1.22	0.99	0.811475			1	2a	0	2	77	3		0	2	0	0	0	0	2.17933	0	2.17933	0	5
TLAD138	62.8419	0	2	30	0		0.7					2a	0	2	48	4		0	2	0	0	0	0	1.93566	0	1.93566	0	2
TLAD139	57.6537	0	2	35	0		1.17					2a	0	2	28	2		0	2	0	0	0	0	1.78234	0	1.78234	0	5
TLAD140	59.1896	0	2	40	0	1.11	0.64	0.576577	0.58		2	2a	0	2	62	3		0	2	0	0	0	0	1.62628	0	1.62628	0	6
TLAD141	35.6003	0	2	15	0	1.05	1	0.952381	0.2468	0.82		2a	0	2	47	1		0	2	1	0	0	0	1.61807	0	1.61807	0	3
TLAD142	53.4593	1	2	40	0		1.08					2a	0	2	43	4		0	2	0	0	0	0	6.19302	0	5.08419	1	2
TLAD143	39.3949	1	2	40	0.11499		0.88					2a	0	2	74	1		0	2	0	0	0	0	5.36619	0	5.36619	0	8
TLAD144	62.0589	1	2	30	0		0.51				2	2a	0	2	69	1		0	2	0	0	0	0	4.9692	0	4.9692	0	6
TLAD145	58.653	1	2	45	0		1.03					2a	0	2	40	1		0	2	0	0	0	0	1.04038	0	1.04038	0	2
TLAD146	78.1027	0	1	20	11.0828		0.95					2b	0	3	61	1	0	0	3	0	0	0	0	1.76591	1	1.01848	1	3
TLAD147	75.6112	0	1	20	22.4038		0.77					2a	1	3	87	1	0	0	3	0	0	0	0	5.42368	0	5.42368	0	6
TLAD148	62.9815	0	1	40	10.5407		0.67					2b	0	3	47	3	0	1	7	0	0	0	0	5.45654	0	5.45654	0	3
TLAD149	67.0253	0	1	30	18.308	1.25	1.25	1				2a	1	3	44	5	0	0	3	1	0	0	0	2.44764	0	2.44764	0	3
TLAD150	63.8357	0	1	30	9.25941		0.99					2a	1	3	50	4	0		3	1	1	0	1	1.53046	0	1.53046	0	0
TLAD151	78.2313	0	0	0	0	0.634	0.575	0.90694			2	2a	1	3	69	5	1	0	3	1	0	0	0	0.925394	0	0.925394	0	7
TLAD152	46.9788	1	2	35	0		0.9					2a	1	3	86	4	1	0	3	0	0	0	0	5.04312	1	5.04312	0	5
TLAD153	65.8426	0	1	25	20.5804		0.77					2a	1	3	79	5	2	0	3	0	0	0	0	5.24846	0	5.24846	0	6
TLAD154	51.5346	0	1	25	9.88638		0.97					2b	0	3	67	1	2	1	7	1	1	1	0	2.90486	0	2.90486	0	3
TLAD155	63.833	0	2	100	0	0.75	0.55	0.733333			2	2b	0	3	90	5	2	0	3	0	0	0	0	1.90281	1	1.23477	1	3
TLAD156	48.3696	0	2	15	0	1.05	1.05	1				1a	1	3	88	1	2	0	3	0	0	0	0	4.49008	0	4.49008	0	2
TLAD157	60.512	0	2	40	0	1.02	0.89	0.872549			1	2a	1	3	91	1	2	1	7	1	1	1	0	1.43737	1	1.43737	0	5
TLAD158	73.6509	0				0.81	1.03	1.2716				2a	1	3	82	4	2	0	3	0	0	0	0	0.468172	1	0.468172	0	6
TLAD159	63.9562	1	0	0	0							2a	1	3	68	2		0	3	0	0	0	0	1.40999	1	0.81588	1	3
TLAD160	64.8104	1	0	0	0		0.96					2a	1	3	65	1		0	3	0	0	0	0	4.03559	0	4.03559	0	3
TLAD161	67.7426	0	1	45	14.9596	0.9	0.79	0.877778			2	1a	1	3	51	1		0	3	0	0	0	0	4.40794	0	4.40794	0	4
TLAD162	52.5421	0	1	20	15.9644		0.99					1b	1	3	64	4		0	3	0	0	0	0	3.84394	0	3.84394	0	3
TLAD163	54.4422	0	1	30	3.49076	1.32	1.15	0.871212	0.92	0.95		2a	1	3	10	1		1b	7	0	0	0	0	2.32444	1	2.32444	1	3
TLAD164	75.5948	0	1	30	26.4641		0.9					2b	0	3	52	1		0	3	1	0	0	0	1.5332	0	1.5332	0	3
TLAD165	54.1793	0	1	40	10.6667	0.96	0.85	0.885417				2	0	3	51	5		1a	7	1	1	1	0	1.04586	0	1.04586	1	0
TLAD166	73.8125	0	1	50	27.8494	0.69	0.61	0.884058			2	2a	1	3	46	1		0	3	1	0	0	0	0.832307	1	0.832307	0	4
TLAD167	50.1191	0	2	30	0.44627		0.9					1a	1	3	66	5		0	3	0	0	0	0	5.34428	0	1.47023	1	5
TLAD168	66.0452	0	2	60	0.306639	1.09	0.55	0.504587	0.59	0.66	2	1a	1	3	40	1		0	3	1	1	1	0	1.32786	0	1.32786	0	6
TLAD169	67.6824	1										2	0	3	58	4		1	7	0	0	0	0	5.0924	0	5.0924	0	3
TLAD170	59.2005	0	1	60	11.1431	1.15	0.82	0.713043			1	3	0	4	301	4	0	1	7	1	0	0	0	1.17454	1	0.438056	1	0
TLAD171	68.2245	0	2	60	0	0.6	0.36	0.6			3	2b	1	4	61	2	0	0	4	0	0	0	0	0.309377	1	0.309377	1	9
TLAD172	45.9521	0	2	40	0		0.97					3	0	4	49	1	0	0	4	0	0	0	0	3.22793	0	3.22793	0	2
TLAD173	56.6708	1	2	30	0	1.1	0.54	0.490909			2	3	0	4	46	4	0	0	4	0	0	0	0	0.788501	0	0.788501	0	6
TLAD174	59.7618	0	1	45	1.51677		1.05					3	0	4	69	5	1	0	4	0	0	0	0	4.27379	0	4.27379	0	3
TLAD175	75.937	0	2	45	0.25462	1.08	1.07	0.990741	0.82	1.06		3	0	4	69	1	1	1b	7	0	0	0	0	2.81177	1	0.665298	1	6
TLAD176	87.6359	1	0	0	0		1.054					2b	1	4	105	4	2	0	4	0	0	0	0	1.42642	1	1.42642	0	3
TLAD177	77.9932	0	1	40	20.9856	0.97	0.91	0.938144			1	2b	1	4	80	5	2	0	4	0	0	0	0	0.941821	1	0.511978	1	6
TLAD178	72.8515	0	1	10	39.0253		0.96					3	0	4	55	4	2	0	4	0	0	0	0	1.84805	0	1.84805	0	3
TLAD179	51.5893	0	1	40	6.06434	1.01	0.96	0.950495				3	0	4	52	4	2	0	4	1	0	0	0	0.238193	1	0.238193	1	0
TLAD180	55.3566	0	2	60	0.459959		1.35					3	0	4	64	4	2	0	4	0	0	0	0	4.71458	0	4.71458	0	5
TLAD181	47.7919	0	2	50	0	1.19	1.02	0.857143				3	0	4	91	1	2	0	4	0	0	0	0	2.83368	0	2.83368	0	2
TLAD182	79.0965	1	0	0	0		0.66					3	0	4	54	3		0	4	1	1	0	1	1.39904	0	1.39904	0	3
TLAD183	66.8583	0	1	34	9.00753	1	0.86	0.86			1	3	0	4	112	4		1	7	0	0	0	0	1.86448	0	1.86448	0	3
TLAD184	69.7659	0	2	40	0		0.86					3	0	4	60	5		1b	7	0	0	0	0	0.0246407	1	0.807666	1	8
TLAD185	44.5777	0	2	15	0	0.99	0.89	0.89899				3	0	4	48	5		0	4	1	0	0	0	1.61533	0	1.06776	1	5
TLAD186	70.6913	0	2	45	0.276523		1.35					3	0	4	47	1		1	7	1	1	0	1	1.5332	0	1.5332	0	5
TLAD187	70.7926	0	2	70	0		0.73				2	3	0	4	51	4		0	4	0	0	0	0	1.30595	0	1.30595	0	6
TLAD188	57.4867	1	2	40	0	1.15	0.94	0.817391			1	2b	1	4	64	3		0	4	0	0	0	0	1.22108	1	1.22108	1	5
TLAD189	65.4538	0	0	0	0	0.79	0.8	1.01266	0.79	0.99		2a	2	5	50	1	0	0	5	0	0	0	0	0.596851	1	0.054757	1	6.5
TLAD190	47.2197	0	0	0	0		1.06					2a	2	5	72	4	0	0	5	0	0	0	0	1.30869	0	1.30869	0	6
TLAD191	83.0992	1	0	0	0		0.87					3	1	5	61	4	0	0	5	0	0	0	0	5.81246	1	5.81246	1	6
TLAD192	75.2225	1	0	0	0		1.07					1b	2	5	53	4	0	0	5	0	0	0	0	4.49008	0	4.49008	0	6
TLAD193	76.3806	0	1	20	33.2977	1	0.84	0.84			2	2b	2	5	78	4	0	0	5	1	0	0	0	2.51335	0	1.94935	1	6.5
TLAD194	51.2717	1	1	5	31.217							4	1	5	80	4	0	0	5	0	0	0	0	3.46612	1	3.46612	0	3
TLAD195	56.0986	0	2	35	0		0.64					2	2	5	52	1	0	0	5	0	0	0	0	1.8809	0	1.8809	0	4.5
TLAD196	56.6708	1	2	30	0	1.09	0.89	0.816514			1	2b	2	5	82	1	0	0	5	1	0	0	0	2.04791	0	0.791239	1	8
TLAD197	63.9398	0	1	40	7.18138		0.9				1	2a	2	5	33	1	1	0	5	0	0	0	0	0.629706	1	0.629706	1	2.5
TLAD198	64.3696	0	1	40	1.23751		0.8					2a	2	5	42	3	1	0	5	0	0	0	0	3.37029	1	3.37029	0	2.5
TLAD199	63.3949	0	1	20	10.5106	1.14	1.08	0.947368	0.68	0.74		4	0	5	44	3	1	0	5	1	1	1	0	3.30459	0	3.30459	0	0
TLAD200	68.397	1	1	45	2.81725	1.28	1.05	0.820312			1	1a	2	5	80	4	1	0	5	1	1	1	0	2.30801	1	2.30801	1	8.5
TLAD201	52.5257	0	2	35	0							1b	2	5	55	4	1	1	7	0	0	0	0	0.733744	1	0.733744	0	4.5
TLAD202	65.128	0	2	100	0	0.95	0.79	0.831579			2	4	0	5	76	4	1	1	7	0	0	0	0	1.46475	1	1.46475	1	9
TLAD203	49.4784	1	2	10	0	0.97	0.8	0.824742				2	2	5	126	2	1	1	7	0	0	0	0	6.60096	0	0.76386	1	4.5
TLAD204	75.6687	1	2	35	0	0.0295	1.04	35.2542	0.66	0.78	1	2a	2	5	60	4	1	0	5	1	1	0	1	3.39493	1	3.39493	0	9.5
TLAD205	62.642	1	2	50	0	0.82	0.61	0.743902	0.51		2	2a	2	5	57	1	1	0	5	1	1	1	0	1.26215	0	1.26215	0	6
TLAD206	67.4141	0	1	20	4.02464		0.91					4	0	5	56	4	2	1	7	0	0	0	0	5.73032	0	5.73032	0	3
TLAD207	57.3771	0	1	30	8.23819		0.99					2a	2	5	42	1	2	0	5	0	0	0	0	2.75975	0	2.75975	0	2.5
TLAD208	70.0835	0	1	50	1.25667	0.71	0.63	0.887324			2	1b	2	5	92	4	2	0	5	1	0	0	0	1.5332	0	1.5332	0	6.5
TLAD209	36.271	0	2	20	0		0.66					4	0	5	81	4	2	0	5	0	0	0	0	0.867899	1	0.867899	0	8
TLAD210	50.8172	0	2	35	0		0.71					1a	2	5	73	4	2	0	5	0	0	0	0	0.922656	1	0.922656	0	8
TLAD211	51.4579	0	2	15	0	0.11	1.07	9.72727				3	1	5	72	4	2	0	5	0	0	0	0	4.44353	0	0.279261	1	6
TLAD212	64.4709	0	2	45	1.03491	1.12	0.85	0.758929			1	1b	2	5	60	1	2	0	5	0	0	0	0	3.00616	0	3.00616	0	4.5
TLAD213	63.8795	0	2	50	0							4	0	5	62	1	2	0	5	0	0	0	0	3.58385	1	3.58385	0	5
TLAD214	54.1602	0	2	60	0.249144	0.83	0.41	0.493976			2	3	2	5	42	4	2	1a	7	1	0	0	0	1.16085	1	1.16085	0	6
TLAD215	54.8556	0	2	60	0		0.6					3	2	5	57	1	2		5	1	1	1	0	0.0301164	1	0.0301164	1	4.5
TLAD216	49.5305	1	2	40	0							4	0	5	53	3	2	0	5	0	0	0	0	0.906229	1	0.906229	0	2
TLAD217	55.4196	1	2	40	0							1a	2	5	43	4	2	0	5	1	0	0	0	1.23477	0	1.23477	0	4.5
TLAD218	33.3771	1	2	15	0							3	1	5	42	1	2	1b	7	1	0	0	0	0.733744	1	0.733744	0	5
TLAD219	73.1499	0	0	0	0	1.53	1.61	1.05229				1	2	5	90	1		0	5	0	0	0	0	6.3436	0	4.83778	1	6
TLAD220	70.9569	0	0	0	0		1.1					2b	2	5	69	4		0	5	0	0	0	0	3.62218	0	3.62218	0	8.5
TLAD221	53.7385	0	0	0	0		0.8					4	0	5	138	3		0	5	1	1	1	0	2.68309	0	2.68309	0	0
TLAD222	70.5708	1	0	0	0	1.47	1.25	0.85034	0.85	0.9		2a	2	5	60	4		0	5	0	0	0	0	4.7666	1	2.88022	1	8.5
TLAD223	81.4867	1	0	0	0	1.24	1.19	0.959677				4	0	5	101	4		0	5	0	0	0	0	0.851472	1	0.383299	1	6
TLAD224	64.2026	1	0	0	0		0.95					2a	2	5	88	1		0	5	0	0	0	0	3.5154	0	3.5154	0	6
TLAD225	71.2854	1	0	0	0		0.83					3	1	5	46	1		1	7	0	0	0	0	2.52156	0	2.52156	0	3
TLAD226	56.6543	0	1	45	11.091		1.21					2	2	5	40	0		0	5	0	0	0	0	6.77618	0	6.77618	0	2.5
TLAD227	57.6701	0	1	40	6.54346		1.09					1a	2	5	108	4		0	5	0	0	0	0	6.10267	1	4.61875	1	2.5
TLAD228	54.4148	0	1	45	18.5982	0.89	0.71	0.797753			2	3	1	5	30	1		0	5	0	0	0	0	3.54825	1	3.54825	1	1
TLAD229	75.6277	0	1	30	8.44353	1	0.93	0.93	0.63	0.85	1	3	1	5	69	5		1	7	0	0	0	0	0.870637	1	0.870637	0	6
TLAD230	68.3943	0	1	40	7.50171		0.95					2b	2	5	72	1		0	5	0	0	0	0	0.678987	1	0.678987	0	8.5
TLAD231	76.0548	0	1	50	35.4606	1.17	0.68	0.581197			2	4	0	5	180	1		0	5	0	0	0	0	4.30664	0	4.30664	0	7
TLAD232	59.0116	0	1	80	1.49487		0.95					4	0	5	48	3		0	5	0	0	0	0	2.61191	1	2.61191	0	0
TLAD233	72.8022	0	1	75	1.10609		0.61				2	1a	2	5	44	4		0	5	0	0	0	0	2.71869	0	2.71869	0	6.5
TLAD234	79.4606	0	1	15	15.5674	1.01	0.83	0.821782	0.48	0.73		1a	2	5	207	2		0	5	0	0	0	0	2.43121	0	0.594114	1	8.5
TLAD235	64.6352	0	1	35	8.75838		0.6					4	1	5	73	2		0	5	0	0	0	0	2.23956	0	2.23956	0	3
TLAD236	52.1725	0	1	15	15.7864		1.1					2a	2	5	73	3		0	5	1	0	0	0	1.98494	0	1.98494	0	6
TLAD237	69.6318	0	1	30	6.34086		0.64					2b	2	5	44	1			5	1	0	0	0	1.44832	0	1.44832	0	6
TLAD238	53.5797	1	1	30	0		0.8					3	1	5	94	0		0	5	0	0	0	0	5.22108	1	1.85079	1	0
TLAD239	56.3231	1	1	20	12.8049		1					3	2	5	67	3		0	5	1	1	1	0	1.96578	0	1.96578	0	6
TLAD240	69.2293	1	1	8	25.8344	1.58	1.6	1.01266	0.72	0.85		2a	2	5	62	1		0	5	0	0	0	0	1.93566	0	1.93566	0	6
TLAD241	59.9206	1	1	20	16.4873	1.4	1.3	0.928571				1a	2	5	46	3		1b	7	1	1	1	0	1.30869	0	1.30869	0	2.5
TLAD242	57.9932	1	1	25	9.77139	1.31	1.13	0.862595				4	0	5	38	1		0	5	1	0	0	0	0.908966	0	0.908966	0	0
TLAD243	53.2375	1	1	40	7.80287	1.35	1.23	0.911111	23.14			3	2	5	38	4		0	5	1	0	0	0	1.00753	0	1.00753	0	2.5
TLAD244	70.6366	0	2	50	0		0.69				2	4	1	5	125	4		0	5	0	0	0	0	4.08761	1	4.08761	0	6
TLAD245	66.6229	0	2	10	0	0.54	0.59	1.09259	0.64	1.18		2	2	5	79	3		0	5	0	0	0	0	1.9384	1	1.4757	1	6.5
TLAD246	68.9993	0	2	25	0.273785	1.35	1.22	0.903704			1	2	2	5	76	3		0	5	0	0	0	0	0.665298	1	0.665298	1	10.5
TLAD247	63.4579	0	2	80		1.06	0.73	0.688679			2	4	0	5	71	2		1a	7	1	0	0	0	5.2731	0	5.2731	0	6
TLAD248	71.258	0	2	35	0.0520192		1.1					2	2	5	58	5		0	5	0	0	0	0	1.15264	1	1.15264	0	8
TLAD249	59.9589	0	2	40	0	0.9	0.81	0.9				2a	2	5	57	4		0	5	0	0	0	0	3.95072	0	3.95072	0	4.5
TLAD250	52.7064	0	2	40	0		0.76				2	4	1	5	52	1		0	5	0	0	0	0	0.136893	1	0.136893	0	3
TLAD251	62.0616	0	2	50	0.602327		1.08					4	0	5	88	1		0	5	1	1	1	0	2.22313	0	2.22313	0	5
TLAD252	59.9617	0	2	40	0		0.62				2	3	1	5	82	1		0	5	1	0	0	0	0.383299	0	0.383299	0	3
TLAD253	63.7563	0	2	40	0.156057	0.77	0.65	0.844156			2	2a	2	5	53	1		0	5	1	0	0	0	1.05133	0	1.05133	0	6
TLAD254	70.9514	0	2	50	0.134155	0.85	0.68	0.8			2	4	0	5	62	1		0	5	1	1	1	0	0.761123	1	0.761123	0	9
TLAD255	70.2396	1	2	60	0		0.6				2	4	0	5	159	5		1	7	0	0	0	0	1.47023	1	1.47023	0	6
TLAD256	55.6331	1	2	40	0	1.04	0.86	0.826923				2a	2	5	63	1		0	5	0	0	0	0	1.78234	1	0.761123	1	8
TLAD257	42.5681	1	2	20	0	1.11	1.01	0.90991				2	2	5	82	3		1b	7	0	0	0	0	3.718	1	1.61807	1	10.5
TLAD258	55.0527	1	2	37	0	0.83	0.8	0.963855				2a	2	5	74	3		0	5	0	0	0	0	2.93771	0	2.93771	0	8
TLAD259	62.9268	1	2	25	0.960986							2b	2	5	46	1		1b	7	1	1	1	0	3.03628	0	3.03628	0	4.5
TLAD260	41.4264	1	2	30	0.0848734		0.8				1	3	2	5	50	4		0	5	1	1	1	0	1.70568	0	1.70568	0	8
TLAD261	44.2053	1	2	35	0.298426	1.23	0.84	0.682927			1	2a	2	5	83	1		1b	7	1	1	1	0	0.728268	1	0.120465	1	8
TLAD262	62.0616	1	2	80	0	0.98	0.78	0.795918			2	1a	2	5	59	4			5	0	0	0	0	0.772074	0	0.772074	0	6
TLAD263	46.9925	1	2	30	0	1.05	0.72	0.685714			2	4	2	6	54	4	0	1	7	0	0	0	0	0.783025	1	0.947296	1	6
TLAD264	61.9877	0	1	30	1.0924	1.26	0.94	0.746032	0.61	0.66	1	4	2	6	8	4	1	0	6	0	0	0	0	0.720055	1	0.720055	1	4.5
TLAD265	50.8966	1	1	6	10.3299	1.23	1.12	0.910569				4	2	6	49	4	1	0	6	1	1	1	0	1.47844	0	1.47844	1	2.5
TLAD266	54.1711	0	2	75	0	1.05	1	0.952381	0.79	0.88		4	2	6	64	4	2	0	6	0	0	0	0	0.980151	1	0.5859	1	6
TLAD267	63.5838	1				1.03	0.94	0.912621	0.7	1.19		4	2	6	97	4	2	0	6	1	0	0	0	1.86448	0	1.86448	0	6
TLAD268	61.9603	1	0	0	0	0.97	0.98	1.01031				4	2	6	69	3		0	6	0	0	0	0	4.03285	0	1.70021	1	6
TLAD269	78.1875	1	0	0	0		0.74					4	2	6	75	4		1a	7	0	0	0	0	0.0109514	1	0.0109514	1	8.5
TLAD270	82.7543	0	1	10	60.0192		0.84					4	2	6	67	3		0	6	0	0	0	0	2.80903	1	2.80903	0	8.5
TLAD271	55.5866	1	1	10	12.6434	1.44	1.22	0.847222				2a	3	6	62	1		0	6	1	1	1	0	3.04449	1	3.04449	0	10.5
TLAD272	74.2341	0	2	50	0		1.12					4	2	6	37	1		0	6	0	0	0	0	2.06434	1	2.06434	0	10.5
TLAD273	65.8563	0	2	70	0.0876112	0.86	0.75	0.872093			2	4	2	6	84	4		0	6	1	0	0	0	1.05407	0	1.05407	0	8.5
																			0
Patient ID	Age	Sex	Smoking	Smoking intensity	Smoking abstinence	FVC	FEV1	FEV1/FVC	DLCO	DLCO/VA	COPD stage GOLD	T descriptor	N descriptor	cTNM7 stage	Time to surgery	Lobe of origin	Grade	Perioperative relapse	pTNM7 stage	Oncogene-tested	Oncogene-positive	KRAS-mutant	EGFR-mutant	Overall survival	Death during follow-up	Disease-free survival	Relapse during follow-up	LADERS
